# Supplementary material for: Causes of death after oral cancer diagnosis: a population based study
Source: Front Oncol. 2024 Nov 12;14:1481688. doi: 10.3389/fonc.2024.1481688 (PMC11588711; doi:10.3389/fonc.2024.1481688)
Supplement: Supplementary file 1 [file DataSheet1.zip]

Archive with 30 entries (28 files):
- Supplementary files/
- Supplementary files/Supplementary Tables/
- Supplementary files/Supplementary Tables/Table S1.xlsx
- Supplementary files/Supplementary Tables/Table S10.xlsx
- Supplementary files/Supplementary Tables/Table S11.xlsx
- Supplementary files/Supplementary Tables/Table S12.xlsx
- Supplementary files/Supplementary Tables/Table S13.xlsx
- Supplementary files/Supplementary Tables/Table S14.xlsx
- Supplementary files/Supplementary Tables/Table S15.xlsx
- Supplementary files/Supplementary Tables/Table S16.xlsx
- Supplementary files/Supplementary Tables/Table S17.xlsx
- Supplementary files/Supplementary Tables/Table S18.xlsx
- Supplementary files/Supplementary Tables/Table S19.xlsx
- Supplementary files/Supplementary Tables/Table S2.xlsx
- Supplementary files/Supplementary Tables/Table S20.xlsx
- Supplementary files/Supplementary Tables/Table S21.xlsx
- Supplementary files/Supplementary Tables/Table S22.xlsx
- Supplementary files/Supplementary Tables/Table S23.xlsx
- Supplementary files/Supplementary Tables/Table S24.xlsx
- Supplementary files/Supplementary Tables/Table S25.xlsx
- Supplementary files/Supplementary Tables/Table S26.xlsx
- Supplementary files/Supplementary Tables/Table S3.xlsx
- Supplementary files/Supplementary Tables/Table S4.xlsx
- Supplementary files/Supplementary Tables/Table S5.xlsx
- Supplementary files/Supplementary Tables/Table S6.xlsx
- Supplementary files/Supplementary Tables/Table S7.xlsx
- Supplementary files/Supplementary Tables/Table S8.xlsx
- Supplementary files/Supplementary Tables/Table S9.xlsx
- Supplementary files/Supplementary file 1.xlsx
- Supplementary files/Supplementary file 2.pdf
