# Supplementary material for: Causes of death after oral cancer diagnosis: a population based study
Source: Front Oncol. 2024 Nov 12;14:1481688. doi: 10.3389/fonc.2024.1481688 (PMC11588711; doi:10.3389/fonc.2024.1481688)
Supplement: Supplementary file 1 [file DataSheet1.zip › Supplementary files/Supplementary Tables/Table S1.xlsx]

## Sheet: SMRs
Supplementary Table 1 Standardized-mortality ratios(SMRs) for each cause of death in male oral cancer patients
	Timing of Death After Diagnosis
	All years		<1 year		1 to <5 years		5 to <10 years		≥10 years
	No.(%)	SMR(95% CI)	No.(%)	SMR(95% CI)	No.(%)	SMR(95% CI)	No.(%)	SMR(95% CI)	No.(%)	SMR(95% CI)
Cause of Death	12256(100%)	4.46#(4.38-4.54)	3366(100%)	10.84#(10.48-11.22)	5853(100%)	5.10#(4.97-5.23)	2279(100%)	2.43#(2.34-2.54)	758(100%)	2.14#(1.99-2.30)
All Malignant Cancers	8907(72.67%)	12.53#(12.27-12.79)	2758(81.94%)	32.59#(31.38-33.83)	4615(78.85%)	15.03#(14.60-15.47)	1221(53.58%)	5.18#(4.89-5.48)	313(41.29%)	3.74#(3.34-4.18)
Oral Cavity and Pharynx	4805(39.21%)	317.26#(308.35-326.36)	1734(51.52%)	1007.48#(960.61-1056.04)	2476(42.30%)	382.39#(367.48-397.76)	477(20.93%)	93.24#(85.06-101.99)	118(15.57%)	64.37#(53.28-77.08)
Other Oral Cavity and Pharynx	425(3.47%)	156.00#(141.52-171.56)	143(4.25%)	406.14#(342.31-478.43)	208(3.55%)	170.18#(147.84-194.95)	56(2.46%)	64.50#(48.72-83.75)	18(2.37%)	63.88#(37.86-100.96)
Digestive System	404(3.30%)	2.03#(1.83-2.24)	54(1.60%)	2.34#(1.76-3.05)	187(3.19%)	2.19#(1.88-2.52)	117(5.13%)	1.75#(1.45-2.10)	46(6.07%)	1.93#(1.41-2.57)
Respiratory System	909(7.42%)	4.35#(4.07-4.64)	144(4.28%)	5.40#(4.55-6.35)	450(7.69%)	4.84#(4.41-5.31)	255(11.19%)	3.81#(3.35-4.30)	60(7.92%)	2.68#(2.04-3.45)
Bones and Joints	97(0.79%)	69.36#(56.25-84.61)	48(1.43%)	320.72#(236.47-425.23)	40(0.68%)	69.02#49.31-93.99）	8(0.35%)	16.52#(7.13-32.56)	1(0.13%)	5.40(0.14-30.10)
Soft Tissue including Heart	11(0.09%)	2.33#(1.16-4.16)	1(0.03%)	1.85(0.05-10.31)	3(0.05%)	1.48(0.30-4.32)	3(0.13%)	1.89(0.39-5.51)	4(0.53%)	7.05#(1.92-18.06)
Skin excluding Basal and Squamous	388(3.17%)	20.43#(18.45-22.57)	118(3.51%)	53.01#(43.88-63.48)	219(3.74%)	26.59#(23.19-30.36)	41(1.80%)	6.49#(4.65-8.80)	10(1.32%)	4.52#(2.17-8.32)
Breast/Genital/Urinary/Endocrine System	101(0.82%)	5.03#(4.10-6.11)	4(0.12%)	1.53(0.42-3.91)	44(0.75%)	3.88#(2.82-5.20)	44(1.93%)	7.95#(5.78-10.68)	9(1.19%)	15.54#(7.10-29.49)
Eye and Orbit/Brain and Other Nervous System	24(0.20%)	11.04#(7.07-16.42)	5(0.15%)	15.14#(4.92-35.34)	11(0.19%)	8.50#(4.24-15.21)	7(0.31%)	14.81#(5.96-30.52)	24(3.17%)	11.04#(7.07-16.42)
lymph/Blood	85(0.69%)	5.05#(4.04-6.25)	6(0.18%)	3.11#(1.14-6.78)	36(0.62%)	4.60#(3.22-6.37)	31(1.36%)	5.09#(3.46-7.22)	12(1.58%)	12.24#(6.32-21.38)
Miscellaneous Malignant Cancer	2083(17.00%)	37.93#(36.32-39.60)	644(19.13%)	99.49#(91.96-107.48)	1149(19.63%)	48.76#(45.98-51.66)	238(10.44%)	13.02#(11.42-14.78)	52(6.86%)	7.88#(5.89-10.34)
In situ, benign or unknown behavior neoplasm	56(0.46%)	3.14#(2.37-4.08)	16(0.58%)	8.03#(4.59-13.05)	22(0.38%)	2.94#(1.85-4.46)	14(0.61%)	2.30#(1.26-3.86)	4(0.53%)	1.76(0.48-4.51)
Noncancer	3293(26.87%)	5.63#(5.44-5.83)	592(17.59%)	7.88#(7.26-8.54)	1216(20.78%)	4.33#(4.09-4.58)	1044(45.81%)	5.72#(5.38-6.08)	441(58.18%)	9.52#(8.65-10.45)
Infections	190(1.55%)	10.24#(8.84-11.81)	59(1.75%)	22.16#(16.87-28.59)	61(1.04%)	6.41#(4.90-8.23)	59(2.59%)	10.00#(7.61-12.90)	11(1.45%)	23.83#(11.90-42.64)
Diabetes Mellitus	91(0.74%)	0.99(0.80-1.21)	21(0.62%)	2.06#(1.27-3.14)	33(0.56%)	0.86(0.59-1.21)	28(1.23%)	0.88(0.59-1.28)	9(1.19%)	0.75(0.34-1.42)
Alzheimers (ICD-9 and 10 only)	66(0.54%)	1.04(0.81-1.33)	3(0.09%)	0.50(0.10-1.47)	23(0.39%)	0.94(0.60-1.41)	26(1.14%)	1.14(0.74-1.67)	14(1.85%)	1.42(0.78-2.38)
Cardiovascular Disease	1126(9.19%)	5.47#(5.16-5.80)	211(6.27%)	7.43#(6.46-8.50)	441(7.53%)	4.40#(4.00-4.83)	335(14.70%)	5.40#(4.84-6.01)	139(18.34%)	9.18#(7.72-10.84)
Cerebrovascular Diseases	207(1.69%)	1.71#(1.48-1.96)	32(0.95%)	2.32#(1.59-3.28)	64(1.09%)	1.27(0.98-1.63)	79(3.47%)	1.91#(1.51-2.38)	32(4.22%)	2.00#(1.37-2.82)
Pneumonia and Influenza	139(1.13%)	2.61#(2.20-3.08)	27(0.80%)	4.32#(2.85-6.28)	46(0.79%)	2.05#(1.50-2.73)	43(1.89%)	2.40#(1.74-3.24)	23(3.03%)	3.48#(2.21-5.23)
Chronic Obstructive Pulmonary Disease and Allied Cond	282(2.30%)	1.70#(1.51-1.92)	38(1.13%)	2.07#(1.46-2.84)	96(1.64%)	1.38#(1.12-1.68)	93(4.08%)	1.64#(1.33-2.01)	55(7.26%)	2.63#(1.98-3.42)
Stomach and Duodenal Ulcers	14(0.11%)	4.01#(2.19-6.73)	4(0.12%)	9.86#(2.69-25.25)	5(0.09%)	3.41#(1.11-7.95)	4(0.18%)	3.40(0.93-8.72)	1(0.13%)	2.27(0.06-12.67)
Chronic Liver Disease and Cirrhosis	94(0.77%)	1.96#(1.58-2.39)	13(0.39%)	2.30#(1.23-3.94)	52(0.89%)	2.47#(1.84-3.24)	23(1.01%)	1.44(0.92-2.17)	6(0.79%)	1.11(0.41-2.41)
Nephritis/Nephrotic Syndrome/Nephrosis	50(0.41%)	0.98(0.73-1.29)	7(0.21%)	1.20(0.48-2.47)	19(0.32%)	0.88(0.53-1.38)	20(0.88%)	1.15(0.71-1.78)	4(0.53%)	0.61(0.17-1.57)
Pregnancy/Childbirth/Puerperium	0(0)	0.00(0.00-0.00)	0(0)	0.00(0.00-0.00)	0(0)	0.00(0.00-0.00)	0(0)	0.00(0.00-0.00)	0(0)	0.00(0.00-0.00)
Congenital Anomalies	6(0.05%)	1.96(0.72-4.26)	0(0)	0.00(0.00-9.88)	2(0.03%)	1.47(0.18-5.32)	2(0.09%)	2.00(0.24-7.23)	2(0.26%)	5.95(0.72-21.48)
Symptoms,signs and ill-defined conditions	56(0.46%)	2.29#(1.73-2.97)	13(0.39%)	4.43#(2.36-7.57)	25(0.43%)	2.36#(1.52-3.48)	11(0.48%)	1.36(0.68-2.44)	7(0.92%)	2.47(0.99-5.09)
Accidents and Adverse Effects	198(1.62%)	1.89#(1.64-2.17)	26(0.77%)	2.16#(1.41-3.17)	93(1.59%)	2.08#(1.68-2.54)	56(2.46%)	1.59#(1.20-2.07)	23(3.03%)	1.80#(1.14-2.71)
Suicide and Self-Inflicted Injury	109(0.89%)	2.97#(2.44-3.59)	30(0.89%)	6.58#(4.44-9.40)	43(0.73%)	2.60#(1.89-3.51)	31(1.36%)	2.64#(1.79-3.75)	5(0.66%)	1.30(0.42-3.02)
Homicide and Legal Intervention	5(0.04%)	1.01(0.33-2.35)	0(0)	0.00(0.00-5.02)	4(0.07%)	1.72(0.47-4.40)	1(0.04%)	0.68(0.02-3.81)	0(0)	0.00(0.00-8.51)
Other Cause of Death	660(5.39%)	1.55#(1.44-1.68)	108(3.21%)	2.67#(2.19-3.22)	209(3.57%)	1.30#(1.13-1.49)	233(10.22%)	1.50#(1.31-1.70)	110(14.51%)	1.62#(1.33-1.96)
