# Supplementary material for: Causes of death after oral cancer diagnosis: a population based study
Source: Front Oncol. 2024 Nov 12;14:1481688. doi: 10.3389/fonc.2024.1481688 (PMC11588711; doi:10.3389/fonc.2024.1481688)
Supplement: Supplementary file 1 [file DataSheet1.zip › Supplementary files/Supplementary Tables/Table S10.xlsx]

## Sheet: SMRs
Supplementary Table 10 Standardized-mortality ratios(SMRs) for each cause of death in oral cancer patients in other marital status
	Timing of Death After Diagnosis
	All years		<1 year		1 to <5 years		5 to <10 years		≥10 years
	No.(%)	SMR(95% CI)	No.(%)	SMR(95% CI)	No.(%)	SMR(95% CI)	No.(%)	SMR(95% CI)	No.(%)	SMR(95% CI)
Cause of Death	5972(100%)	4.71#(4.59-4.83)	1979(100%)	11.06#(10.58-11.56)	2672(100%)	4.70#(4.52-4.88)	1014(100%)	2.55#(2.40-2.71)	307(100%)	2.49#(2.22-2.79)
All Malignant Cancers	4170(69.83%)	15.47#(15.00-15.94)	1593(80.50%)	40.59#(38.62-42.63)	1969(73.69%)	15.86#(15.16-16.57)	490(48.32%)	5.96#(5.44-6.51)	118(38.44%)	4.92#(4.07-5.89)
Oral Cavity and Pharynx	2289(38.33%)	522.35#(501.17-544.20)	1011(51.09%)	1685.71#(1583.39-1792.91)	1055(39.48%)	528.80#(497.37-561.70)	172(16.96%)	124.69#(106.75-144.78)	51(16.61%)	125.03#(93.09-164.39)
Other Oral Cavity and Pharynx	218(3.65%)	299.61#(261.16-342.13)	75(3.79%)	670.15#(527.12-840.04)	107(4.00%)	309.83#(253.91-374.39)	27(2.66%)	126.39#(83.30-183.90)	9(2.93%)	158.66#(72.55-301.18)
Digestive System	156(2.61%)	2.19#(1.86-2.56)	25(1.26%)	2.47#(1.60-3.64)	84(3.14%)	2.58#(2.05-3.19)	37(3.65%)	1.68#(1.18-2.32)	10(3.26%)	1.55(0.74-2.84)
Respiratory System	410(6.87%)	5.50#(4.98-6.06)	69(3.49%)	6.10#(4.74-7.72)	198(7.41%)	5.65#(4.89-6.50)	119(11.74%)	5.38#(4.46-6.44)	24(7.82%)	3.91#(2.51-5.82)
Bones and Joints	77(1.29%)	150.24#(118.57-187.78)	41(2.07%)	615.93#(442.00-835.58)	26(0.97%)	114.79#(74.99-168.20)	8(0.79%)	48.14#(20.78-94.85)	2(0.65%)	37.55#(4.55-135.63)
Soft Tissue including Heart	4(0.07%)	2.34(0.64-6.00)	0(0)	0.00(0.00-15.47)	2(0.07%)	2.56(0.31-9.25)	0(0)	0.00(0.00-6.95)	2(0.65%)	12.75#(1.54-46.07)
Skin excluding Basal and Squamous	176(2.95%)	30.34#(26.02-35.17)	72(3.64%)	87.73#(68.64-110.48)	85(3.18%)	31.75#(25.36-39.26)	15(1.48%)	8.40#(4.70-13.85)	4(1.30%)	7.75#(2.11-19.84)
Breast/Genital/Urinary/Endocrine System	54(0.90%)	4.10#(3.08-5.36)	6(0.30%)	3.57#(1.31-7.77)	23(0.86%）	3.21#(2.04-4.82)	19(1.87%)	5.50#(3.31-8.59)	6(1.95%)	7.01#(2.57-15.26)
Eye and Orbit/Brain and Other Nervous System	13(0.22%)	7.35#(3.92-12.57)	1(0.05%)	3.89(0.10-21.68)	5(0.19%)	5.29#(1.72-12.34)	6(0.59%)	12.30#(4.52-26.78)	1(0.33%)	12.89(0.33-71.84)
lymph/Blood	28(0.47%)	5.88#(3.91-8.50)	4(0.20%)	5.33#(1.45-13.66)	14(0.52%)	5.50#(3.01-9.23)	9(0.89%)	6.33#(2.90-12.02)	1(0.33%)	22.44(0.57-125.03)
Miscellaneous Malignant Cancer	963(16.13%)	46.11#(43.24-49.11)	364(18.39%)	120.32#(108.28-133.34)	477(17.85%）	49.88#(45.51-54.57)	105(10.36%)	16.41#(13.42-19.86)	17(5.54%)	8.95#(5.22-14.33)
In situ, benign or unknown behavior neoplasm	32(0.54%)	4.14#(2.83-5.84)	14(0.71%)	12.70#(6.95-21.31)	11(0.41%)	3.13#(1.56-5.61)	7(0.69%)	2.92#(1.17-6.01)	0(0)	0.00(0.00-5.11)
Noncancer	1770(29.64%)	4.64#(4.42-4.86)	372(18.80%)	6.86#(6.18-7.60)	692(25.90%)	3.62#(3.35-3.90）	517(50.99%)	4.63#(4.24-5.04）	189(61.56%)	7.68#(6.62-8.85)
Infections	101(1.69%)	9.35#(7.61-11.36)	32(1.62%）	15.76#(10.78-22.26)	43(1.61%)	8.80#(6.37-11.86)	19(1.87%)	6.83#(4.11-10.67)	7(2.28%)	6.31#(2.54-13.00)
Diabetes Mellitus	40(0.67%)	1.10(0.78-1.49)	9(0.45%)	1.74(0.79-3.30)	14(0.52%)	0.85(0.47-1.43)	13(1.28%)	1.14(0.61-1.94)	4(1.30%)	1.14(0.31-2.92)
Alzheimers (ICD-9 and 10 only)	65(1.09%)	1.06(0.82-1.35)	5(0.25%)	0.65(0.21-1.51)	24(0.90%)	0.92(0.59-1.36)	29(2.86%)	1.42(0.95-2.04)	7(2.28%)	1.00(0.40-2.06)
Cardiovascular Disease	615(10.30%)	4.38#(4.04-4.74)	137(6.92%）	6.44#(5.41-7.62)	250(9.36%)	3.44#(3.03-3.90)	171(16.86%)	4.42#(3.78-5.14)	57(18.57%)	7.28#(5.52-9.44)
Cerebrovascular Diseases	109(1.83%)	1.47#(1.21-1.77)	18(0.91%)	1.67(0.99-2.64)	46(1.72%)	1.39#(1.02-1.85)	31(3.06%)	1.35(0.91-1.91)	14(4.56%)	1.93#(1.06-3.24)
Pneumonia and Influenza	76(1.27%)	2.68#(2.11-3.36)	12(0.61%)	2.76#(1.43-4.83)	33(1.24%)	2.54#(1.75-3.56)	25(2.47%)	2.94#(1.90-4.33)	6(1.95%)	2.42(0.89-5.27)
Chronic Obstructive Pulmonary Disease and Allied Cond	188(3.15%)	2.44#(2.11-2.82)	38(1.92%)	3.54#(2.51-4.86)	60(2.25%)	1.72#(1.31-2.21)	60(5.92%)	2.49#(1.90-3.21)	30(9.77%)	4.13#(2.79-5.90)
Stomach and Duodenal Ulcers	4(0.07%)	2.54(0.69-6.49)	2(0.10%)	8.65#(1.05-31.23)	0(0)	0.00(0.00-5.18)	1(0.10%)	2.06(0.05-11.50)	1(0.33%)	6.69(0.17-37.25)
Chronic Liver Disease and Cirrhosis	54(0.90%)	4.00#(3.00-5.22)	10(0.51%)	5.43#(2.60-9.98)	30(1.12%)	4.81#(3.25-6.87)	10(0.99%)	2.37#(1.14-4.36)	4(1.30%)	3.32(0.90-8.49)
Nephritis/Nephrotic Syndrome/Nephrosis	32(0.54%)	1.33(0.91-1.88)	3(0.15%)	0.85(0.18-2.49)	10(0.37%)	0.92(0.44-1.69)	13(1.28%)	1.77(0.94-3.03)	6(1.95%)	2.70(0.99-5.88)
Pregnancy/Childbirth/Puerperium	1(0.02%)	91.65#(2.32-510.65)	0(0)	0.00(0.00-1842.78)	1(0.04%)	174.76#(4.42-973.71)	0(0)	0.00(0.00-1409.18)	0(0)	0.00(0.00-6480.79)
Congenital Anomalies	2(0.03%)	1.84(0.22-6.66)	1(0.05%)	6.39(0.16-35.59)	0(0)	0.00(0.00-7.31)	1(0.10%)	3.03(0.08-16.87)	0(0)	0.00(0.00-39.50)
Symptoms,signs and ill-defined conditions	33(0.55%)	2.13#(1.46-2.99)	9(0.45%)	3.75#(1.71-7.11)	13(0.49%)	1.78(0.95-3.04）	8(0.79%)	1.75(0.76-3.46)	3(0.98%)	2.40(0.50-7.02)
Accidents and Adverse Effects	73(1.22%)	1.90#(1.49-2.39)	12(0.61%)	2.30#(1.19-4.02)	35(1.31%)	2.02#(1.41-2.81)	19(1.87%)	1.56(0.94-2.44)	7(2.28%)	1.90(0.76-3.90)
Suicide and Self-Inflicted Injury	43(0.72%)	5.07#(3.67-6.83)	15(0.76%)	12.34#(6.90-20.35)	14(0.52%)	3.48#(1.90-5.84)	12(1.18%)	4.71#(2.43-8.23)	2(0.65%)	2.91(0.35-10.50)
Homicide and Legal Intervention	1(0.02%)	0.79(0.02-4.39)	0(0)	0.00(0.00-17.82)	1(0.04%)	1.62(0.04-9.01)	0(0)	0.00(0.00-10.35)	0(0)	0.00(0.00-41.99)
Other Cause of Death	333(5.58%)	1.46#(1.31-1.63)	69(3.49%)	2.41#(1.87-3.05)	118(4.42%)	1.23#(1.01-1.47)	105(10.36%)	1.37#(1.12-1.66)	41(13.36%)	1.56#(1.12-2.11)
