# Supplementary material for: Causes of death after oral cancer diagnosis: a population based study
Source: Front Oncol. 2024 Nov 12;14:1481688. doi: 10.3389/fonc.2024.1481688 (PMC11588711; doi:10.3389/fonc.2024.1481688)
Supplement: Supplementary file 1 [file DataSheet1.zip › Supplementary files/Supplementary Tables/Table S11.xlsx]

## Sheet: SMRs
Supplementary Table 11 Standardized-mortality ratios(SMRs) for each cause of death in oral cancer patients diagnosed in 2004-2007
	Timing of Death After Diagnosis
	All years		<1 year		1 to <5 years		5 to <10 years		≥10 years
	No.(%)	SMR(95% CI)	No.(%)	SMR(95% CI)	No.(%)	SMR(95% CI)	No.(%)	SMR(95% CI)	No.(%)	SMR(95% CI)
Cause of Death	6091(100%)	4.23#(4.13-4.34)	1578(100%)	11.61#(11.05-12.20)	2482(100%)	5.41#(5.20-5.63)	1196(100%)	2.59#(2.45-2.74)	835(100%)	2.18#(2.03-2.33)
All Malignant Cancers	4208(69.09%)	12.07#(11.71-12.44)	1305(82.70%)	38.12#(36.08-40.24)	1942(78.24%)	16.67#(15.93-17.43)	603(50.42%)	5.37#(4.95-5.82)	358(42.87%)	4.18#(3.76-4.64)
Oral Cavity and Pharynx	2225(36.53%)	373.95#(358.58-389.82)	826(52.34%)	1522.60#(1420.52-1630.08)	1041(41.94%)	558.49#(525.07-593.47)	224(18.73%)	116.04#(101.34-132.27)	134(16.05%)	83.07#(69.60-98.39)
Other Oral Cavity and Pharynx	210(3.45%)	192.32#(167.18-220.16)	68(4.31%)	583.84#(453.37-740.15)	100(4.03%)	262.53#(213.60-319.47)	24(2.01%)	67.68#(43.36-100.71)	18(2.16%)	75.01#(44.46-118.55)
Digestive System	198(3.25%)	2.17#(1.88-2.49)	18(1.14%)	2.09#(1.24-3.30)	73(2.94%)	2.46#(1.93-3.09)	60(5.02%)	2.03#(1.55-2.61)	47(5.63%)	2.00#(1.47-2.66)
Respiratory System	450(7.39%)	4.38#(3.99-4.81)	62(3.93%)	5.75#(4.41-7.37)	189(7.61%)	5.22#(4.50-6.02)	131(10.95%)	3.97#(3.32-4.71)	68(8.14%)	3.00#(2.33-3.80)
Bones and Joints	55(0.90%)	87.78#(66.13-114.26)	30(1.90%)	536.57#(362.02-765.98)	17(0.68%)	89.89#(52.36-143.92)	6(0.50%)	30.55#(11.21-66.48)	2(0.24%)	10.81#(1.31-39.03)
Soft Tissue including Heart	6(0.10%)	2.71(1.00-5.90)	1(0.06%)	5.01(0.13-27.93)	0(0)	0.00(0.00-5.19)	1(0.08%)	1.38(0.03-7.69)	4(0.48%)	6.93#(1.89-17.75)
Skin excluding Basal and Squamous	174(2.86%)	21.75#(18.64-25.23)	53(3.36%)	73.93#(55.38-96.70)	87(3.51%)	33.23#(26.62-40.99)	21(1.76%)	7.86#(4.87-12.02)	13(1.56%)	6.52#(3.47-11.15)
Breast/Genital/Urinary/Endocrine System	63(1.03%)	4.07#(3.13-5.21)	7(0.44%)	4.80#(1.93-9.89)	19(0.77%)	2.67#(1.61-4.18)	23(1.92%)	4.20#(2.66-6.31)	14(1.68%)	9.74#(5.33-16.35)
Eye and Orbit/Brain and Other Nervous System	12(0.20%)	9.67#(5.00-16.90)	2(0.13%)	11.98#(1.45-43.29)	4(0.16%)	6.16#(1.68-15.78)	5(0.42%)	14.42#(4.68-33.64)	1(0.12%)	12.89(0.33-71.84)
lymph/Blood	36(0.59%)	3.52#(2.47-4.87)	2(0.13%)	2.52(0.30-9.09)	11(0.44%)	3.15#(1.57-5.64)	12(1.00%)	2.75#(1.42-4.81)	11(1.32%)	6.94#(3.46-12.42)
Miscellaneous Malignant Cancer	989(16.24%)	37.12#(34.84-39.51)	304(19.26%)	115.27#(102.68-128.98)	501(20.19%)	56.55#(51.70-61.72)	120(10.03%)	14.15#(11.73-16.92)	64(7.66%)	9.60#(7.40-12.26)
In situ, benign or unknown behavior neoplasm	19(0.31%)	2.09#(1.26-3.26)	3(0.19%)	3.65(0.75-10.66)	11(0.44%)	3.81#(1.90-6.81)	3(0.25%)	1.00(0.21-2.93)	2(0.24%)	0.84(0.10-3.04)
Noncancer	1864(30.60%)	3.82#(3.65-3.99)	270(17.11%)	5.67#(5.02-6.39)	529(21.31%)	2.69#(2.47-2.93)	590(49.33%)	3.35#(3.08-3.63)	475(56.89%)	7.00#(6.38-7.65)
Infections	93(1.53%)	7.72#(6.23-9.46)	23(1.46%)	14.06#98.92-21.10）	28(1.13%)	5.48#(3.64-7.92)	33(2.76%)	8.50#(5.85-11.93）	9(1.08%)	6.38#(2.92-12.12)
Diabetes Mellitus	47(0.77%)	1.06(0.78-1.41)	9(0.57%)	2.09（0.96-3.97）	14(0.56%)	1.00(0.55-1.68)	12(1.00%)	0.86(0.44-1.50)	12(1.44%)	1.00(0.52-1.75)
Alzheimers (ICD-9 and 10 only)	50(0.82%)	0.99(0.74-1.31)	0(0)	0.00#(0.00-0.94)	12(0.48%)	0.85(0.44-1.48)	19(1.59%)	1.17(0.70-1.82)	19(2.28%)	1.17(0.71-1.83)
Cardiovascular Disease	625(10.26%)	3.65#(3.37-3.95)	107(6.78%)	6.02#(4.93-7.27)	173(6.97%)	2.43#(2.08-2.82)	193(16.14%)	3.16#(2.73-3.63)	152(18.20%)	7.31#(6.20-8.57)
Cerebrovascular Diseases	127(2.09%)	1.66#(1.38-1.98)	14(0.89%)	1.79(0.98-3.00)	34(1.37%)	1.38(0.95-1.92)	38(3.18%)	1.59#(1.13-2.18)	41(4.91%)	2.04#(1.46-2.77)
Pneumonia and Influenza	69(1.13%)	2.22#(1.73-2.81)	7(0.44%)	2.15(0.87-4.44)	21(0.85%)	2.06#(1.27-3.15)	19(1.59%)	1.89#(1.14-2.96)	22(2.63%)	2.90#(1.82-4.39)
Chronic Obstructive Pulmonary Disease and Allied Cond	205(3.37%)	2.31#(2.00-2.64)	24(1.52%)	3.02#(1.93-4.49)	53(2.14%)	1.87#(1.40-2.45)	70(5.85%)	2.40#(1.87-3.03)	58(6.95%)	2.47#(1.88-3.20)
Stomach and Duodenal Ulcers	6(0.10%)	3.25#(1.19-7.08)	3(0.19%)	15.39#(3.17-44.98)	1(0.04%)	1.65(0.04-9.20)	2(0.17%)	3.52(0.43-12.71)	0(0)	0.00(0.00-7.76)
Chronic Liver Disease and Cirrhosis	52(0.85%)	2.78#(2.08-3.65)	7(0.44%)	4.13#(1.66-8.52)	22(0.89%)	3.70#(2.32-5.61)	16(1.34%)	2.62#(1.50-4.25)	7(0.84%)	1.42(0.57-2.93)
Nephritis/Nephrotic Syndrome/Nephrosis	28(0.46%)	1.02(0.68-1.47)	3(0.19%)	1.16(0.24-3.39)	5(0.20%)	0.55(0.18-1.29)	12(1.00%)	1.37(0.71-2.39)	8(0.96%)	1.13(0.49-2.23)
Pregnancy/Childbirth/Puerperium	0(0)	0.00(0.00-202.47)	0(0)	0.00(0.00-1918.30)	0(0)	0.00(0.00-573.55)	0(0)	0.00(0.00-499.62)	0(0)	0.00(0.00-1486.79)
Congenital Anomalies	7(0.11%)	4.96#(1.99-10.22)	0(0)	0.00(0.00-25.52)	2(0.08%)	4.30(0.52-15.53)	2(0.17%)	4.46(0.54-16.09)	3(0.36%)	8.52#(1.76-24.89)
Symptoms,signs and ill-defined conditions	47(0.77%)	2.95#(2.17-3.93)	12(0.76%)	8.42#(4.35-14.70)	18(0.73%)	3.27#(1.94-5.17）	11(0.92%)	2.01#(1.00-3.60)	6(0.72%)	1.71(0.63-3.72)
Accidents and Adverse Effects	93(1.53%)	2.01#(1.62-2.47)	10(0.63%)	2.35#(1.13-4.32)	35(1.41%)	2.41#(1.68-3.36)	26(2.17%)	1.76#(1.15-2.58)	22(2.63%)	1.73#(1.09-2.62)
Suicide and Self-Inflicted Injury	41(0.67%)	3.10#(2.23-4.21)	11(0.70%)	8.78#(4.39-15.72)	10(0.40%)	2.23#(1.07-4.11)	16(1.34%)	3.72#(2.12-6.04)	4(0.48%)	1.25(0.34-3.21)
Homicide and Legal Intervention	5(0.08%)	2.58(0.84-6.02)	0(0)	0.00(0.00-14.69)	4(0.16%)	5.46#(1.49-13.97)	1(0.08%)	1.76(0.04-9.78)	0(0)	0.00(0.00-9.62)
Other Cause of Death	369(6.06%)	1.61#(1.45-1.79)	40(2.53%)	2.29#(1.63-3.12)	97(3.91%)	1.52#(1.23-1.86)	120(10.03%)	1.63#(1.35-1.94)	112(13.41%)	1.52#(1.25-1.83）
