# Supplementary material for: Causes of death after oral cancer diagnosis: a population based study
Source: Front Oncol. 2024 Nov 12;14:1481688. doi: 10.3389/fonc.2024.1481688 (PMC11588711; doi:10.3389/fonc.2024.1481688)
Supplement: Supplementary file 1 [file DataSheet1.zip › Supplementary files/Supplementary Tables/Table S12.xlsx]

## Sheet: SMRs
Supplementary Table 12 Standardized-mortality ratios(SMRs) for each cause of death in oral cancer patients diagnosed in 2008-2011
	Timing of Death After Diagnosis
	All years		<1 year		1 to <5 years		5 to <10 years		≥10 years
	No.(%)	SMR(95% CI)	No.(%)	SMR(95% CI)	No.(%)	SMR(95% CI)	No.(%)	SMR(95% CI)	No.(%)	SMR(95% CI)
Cause of Death	6024(100%)	4.18#(4.07-4.28)	1618(100%)	10.48#(9.97-11.00)	2776(100%)	4.98#(4.79-5.17)	1343(100%)	2.23#(2.12-2.36)	287(100%)	2.23#(1.98-2.51)
All Malignant Cancers	4369(72.53%)	12.56#(12.19-12.94)	1365(84.36%)	34.56#(32.75-36.45)	2182(78.60%)	15.48#(14.84-16.00)	713(53.09%)	5.08#(4.71-5.46)	109(37.98%)	4.06#(3.34-4.90)
Oral Cavity and Pharynx	2406(39.94%)	377.67#(362.73-393.07)	866(53.52%)	1304.49#(1219.04-1394.34)	1194(43.01%)	478.60#(451.84-506.54)	301(22.41%)	112.22#(99.90-125.64)	45(15.68%)	84.95#(61.96-113.66)
Other Oral Cavity and Pharynx	164(2.72%)	149.23#(127.26-173.89)	51(3.15%)	383.58#(285.60-504.34)	81(2.92%)	171.54#(136.22-213.20)	29(2.16%)	68.98#(46.20-99.07)	3(1.05%)	40.85#(8.42-119.37)
Digestive System	179(2.97%)	1.91#(1.64-2.21)	24(1.48%)	2.33#(1.49-3.47)	90(3.24%)	2.41#(1.93-2.96)	51(3.80%)	1.32(0.98-1.74)	14(4.88%)	1.88#(1.03-3.15)
Respiratory System	414(6.87%)	4.16#(3.77-4.58)	60(3.71%)	4.95#(3.78-6.37)	195(7.02%)	4.62#(4.00-5.32)	141(10.50%)	3.68#(3.10-4.34)	18(6.27%)	2.63#(1.56-4.15)
Bones and Joints	58(0.96%)	87.06#(66.11-112.55)	28(1.73%)	428.57#(284.78-619.40)	23(0.83%)	94.00#(59.59-141.04)	4(0.30%)	13.57#(3.70-34.73)	3(1.05%)	48.95#(10.10-143.07)
Soft Tissue including Heart	8(0.13%)	3.47#(1.50-6.83)	3(0.19%)	11.98#(2.47-35.02)	2(0.07%)	2.17(0.26-7.84)	2(0.15%)	2.10(0.25-7.58)	1(0.35%)	5.47(0.14-30.50)
Skin excluding Basal and Squamous	172(2.86%)	20.96#(17.94-24.33)	61(3.77%)	67.49#(51.62-86.69)	83(2.99%)	24.62#(19.61-30.52)	27(2.01%)	8.20#(5.40-11.92)	1(0.35%)	1.57(0.04-8.74)
Breast/Genital/Urinary/Endocrine System	45(0.75%)	4.49#(3.28-6.01)	3(0.19%)	2.43(0.50-7.11)	15(0.54%)	2.82#(1.58-4.65)	23(1.71%)	7.35#(4.66-11.04)	4(1.39%)	11.98#(3.26-30.68)
Eye and Orbit/Brain and Other Nervous System	9(0.15%)	12.22#(5.59-23.20)	1(0.06%)	9.35(0.24-52.07)	4(0.14%)	10.62#(2.89-27.19)	4(0.30%)	15.83#(4.31-40.53)	0(0)	0.00(0.00-0.00)
lymph/Blood	51(0.85%)	5.73#(4.26-7.53)	5(0.31%)	4.06#(1.32-9.47)	22(0.79%)	5.17#(3.24-7.82)	17(1.27%)	5.35#(3.12-8.57)	7(2.44%)	29.56#(11.88-60.90)
Miscellaneous Malignant Cancer	1027(17.05%)	38.81#(36.47-41.26)	314(19.41%)	105.71#(94.34-118.07)	554(19.96%)	52.46#(48.19-57.02)	143(10.65%)	13.23#(11.15-15.58)	16(5.57%)	7.54#(4.31-12.24)
In situ, benign or unknown behavior neoplasm	27(0.45%)	2.99#(1.97-4.35)	3(0.19%)	3.10(0.64-9.07)	10(0.36%)	2.82#(1.35-5.18)	11(0.82%)	2.92#(1.46-5.22)	3(1.05%)	4.02(0.83-11.75)
Noncancer	1628(27.03%)	4.94#(4.70-5.18)	250(15.45%)	5.92#(5.21-6.71)	584(21.04%)	3.56#(3.28-3.86)	619(46.09%)	5.49#(5.06-5.94)	175(60.98%)	16.25#(13.93-18.84)
Infections	99(1.64%)	8.09#(6.58-9.85)	23(1.42%)	14.11#(8.94-21.17)	39(1.40%)	6.09#(4.33-8.32)	29(2.16%)	7.16#(4.80-10.28)	8(2.79%)	53.60#(23.14-105.62)
Diabetes Mellitus	28(0.46%)	0.62#(0.41-0.90)	5(0.31%)	1.06(0.34-2.47)	9(0.32%)	0.52#(0.24-0.99)	12(0.89%)	0.63(0.33-1.11)	2(0.70%)	0.49(0.06-1.78)
Alzheimers (ICD-9 and 10 only)	47(0.78%)	0.92(0.68-1.22)	2(0.12%)	0.43(0.05-1.54)	13(0.47%)	0.74(0.40-1.27)	21(1.56%)	0.88(0.55-1.35)	11(3.83%)	2.13#(1.07-3.82)
Cardiovascular Disease	553(9.18%)	4.75#(4.36-5.16)	89(5.50%)	5.36#(4.31-6.60)	223(8.03%)	3.71#(3.24-4.23)	194(14.45%)	5.35#(4.62-6.15)	47(16.38%)	13.19#(9.69-17.54)
Cerebrovascular Diseases	128(2.12%)	1.75#(1.46-2.08)	19(1.17%)	2.39#(1.44-3.74)	37(1.33%)	1.33(0.94-1.83)	59(4.39%)	1.91#(1.45-2.46)	13(4.53%)	2.03#(1.08-3.47)
Pneumonia and Influenza	70(1.16%)	2.39#(1.86-3.02)	9(0.56%)	2.76#(1.26-5.24)	22(0.79%)	1.88#(1.18-2.85)	32(2.38%)	2.64#(1.81-3.73)	7(2.44%)	3.08#(1.24-6.34)
Chronic Obstructive Pulmonary Disease and Allied Cond	138(2.29%)	1.54#(1.30-1.82)	20(1.24%)	2.10#(1.28-3.24)	42(1.51%)	1.20(0.87-1.62)	56(4.17%)	1.49#(1.12-1.93)	20(6.97%)	2.77#(1.69-4.27)
Stomach and Duodenal Ulcers	7(0.12%)	3.89#(1.57-8.02)	1(0.06%)	5.07(0.13-28.27)	3(0.11%)	4.34(0.89-12.68)	2(0.15%)	2.66(0.32-9.62)	1(0.35%)	6.32(0.16-35.19)
Chronic Liver Disease and Cirrhosis	41(0.68%)	1.97#(1.41-2.67)	6(0.37%)	2.73#(1.00-5.94)	24(0.86%)	2.87#(1.84-4.26)	10(0.74%)	1.17(0.56-2.15)	1(0.35%)	0.60(0.02-3.32)
Nephritis/Nephrotic Syndrome/Nephrosis	24(0.40%)	0.90(0.58-1.34)	40.25%）	1.33(0.36-3.41)	9(0.32%)	0.87(0.40-1.66)	8(0.60%)	0.72(0.31-1.42)	3(1.05%)	1.36(0.28-3.98)
Pregnancy/Childbirth/Puerperium	1(0.02%)	40.02#(1.01-222.96)	0(0)	0.00(0.00-1157.38)	1(0.04%)	78.32#(1.98-436.36)	0(0)	0.00(0.00-447.20)	0(0)	0.00(0.00-4700.25)
Congenital Anomalies	1(0.02%)	0.67(0.02-3.71)	0(0)	0.00(0.00-22.47)	0(0)	0.00(0.00-1332.90)	1(0.07%)	1.62(0.04-9.01)	0(0)	0.00(0.00-32.23)
Symptoms,signs and ill-defined conditions	31(0.51%)	2.02#(1.37-2.87)	6(0.37%)	3.02#(1.11-6.57)	13(0.47%)	1.97#(1.05-3.37)	9(0.67%)	1.59(0.73-3.03)	3(1.05%)	2.71(0.56-7.93)
Accidents and Adverse Effects	89(1.48%)	1.80#(1.45-2.22)	12(0.74%)	2.32#(1.20-4.06)	36(1.30%)	1.90#(1.33-2.63)	31(2.31%)	1.48#(1.00-2.10)	10(3.48%)	2.32#(1.11-4.26)
Suicide and Self-Inflicted Injury	38(0.63%)	2.63#(1.86-3.61)	6(0.37%)	3.60#(1.32-7.83)	13(0.47%)	2.15#(1.14-3.67)	18(1.34%)	3.15#(1.87-4.98)	1(0.35%)	0.98(0.02-5.44)
Homicide and Legal Intervention	1(0.02%)	0.48(0.01-2.66)	0(0)	0.00(0.00-12.89)	1(0.04%)	1.11(0.03-6.16)	0(0)	0.00(0.00-4.80)	0(0)	0.00(0.00-26.69)
Other Cause of Death	332(5.51%)	1.36#(1.22-1.52)	48(2.97%)	2.14#(1.58-2.84)	99(3.57%)	1.15(0.93-1.40)	137(10.20%)	1.31#(1.10-1.55)	48(16.72%)	1.61#(1.18-2.13)
