# Supplementary material for: Causes of death after oral cancer diagnosis: a population based study
Source: Front Oncol. 2024 Nov 12;14:1481688. doi: 10.3389/fonc.2024.1481688 (PMC11588711; doi:10.3389/fonc.2024.1481688)
Supplement: Supplementary file 1 [file DataSheet1.zip › Supplementary files/Supplementary Tables/Table S13.xlsx]

## Sheet: SMRs
Supplementary Table 13 Standardized-mortality ratios(SMRs) for each cause of death in oral cancer patients diagnosed in 2012-2015
	Timing of Death After Diagnosis
	All years		<1 year		1 to <5 years		5 to <10 years		≥10 years
	No.(%)	SMR(95% CI)	No.(%)	SMR(95% CI)	No.(%)	SMR(95% CI)	No.(%)	SMR(95% CI)	No.(%)	SMR(95% CI)
Cause of Death	5539(100%)	4.73#(4.60-4.85)	1889(100%)	10.45#(9.98-10.930	2965(100%)	4.36#(4.21-4.52)	685(100%)	2.20#(2.04-2.37)	0(0)	0.00(0.00-0.00)
All Malignant Cancers	4219(76.17%)	15.35#(14.89-15.82)	1550(82.05%)	34.79#(33.08-36.56)	2298(77.50%)	14.10#(13.53-14.69)	371(54.16%)	5.50#(4.96-6.09)	0(0)	0.00(0.00-0.00)
Oral Cavity and Pharynx	2471(44.61%)	454.60#(436.85-472.88)	1014(53.68%)	1211.63#(1138.19-1288.57)	1298(43.78%)	402.14#(380.56-424.63)	159(23.21%)	115.98#(98.65-135.47)	0(0)	0.00(0.00-0.00)
Other Oral Cavity and Pharynx	178(3.21%)	208.04#(178.60-240.95)	71(3.76%)	479.47#(374.47-604.79)	86(2.90%)	167.31#(133.83-206.63)	21(3.07%)	108.51#(67.17-165.87)	0(0)	0.00(0.00-0.00)
Digestive System	144(2.60%)	1.88#(1.59-2.22)	26(1.38%)	2.14#(1.40-3.14)	80(2.70%)	1.76#(1.40-2.20)	38(5.55%)	2.00#(1.41-2.74)	0(0)	0.00(0.00-0.00)
Respiratory System	335(6.05%)	4.47#(4.01-4.98)	73(3.86%)	5.68#(4.45-7.15)	209(7.05%)	4.67#(4.06-5.35)	53(7.74%)	3.06#(2.29-4.00)	0(0)	0.00(0.00-0.00)
Bones and Joints	62(1.12%)	107.16#(82.16-137.38)	32(1.69%)	385.06#(263.38-543.60)	25(0.84%)	73.34#(47.46-108.26)	5(0.73%)	32.35#(10.50-75.49)	0(0)	0.00(0.00-0.00)
Soft Tissue including Heart	4(0.07%)	2.11(0.57-5.40)	0(0)	0.00(0.00-12.24)	3(0.10%)	2.66(0.55-7.77)	1(0.15%)	2.13(0.05-11.90)	0(0)	0.00(0.00-0.00)
Skin excluding Basal and Squamous	171(3.09%)	26.26#(22.47-30.51)	51(2.70%)	47.50#(35.36-62.45)	116(3.91%)	30.09#(24.86-36.09)	4(0.58%)	2.53(0.69-6.47)	0(0)	0.00(0.00-0.00)
Breast/Genital/Urinary/Endocrine System	48(0.87%)	7.22#(5.32-9.57)	3(0.16%)	2.18(0.45-6.37)	28(0.94%)	5.91#(3.93-8.55)	17(2.48%)	31.43#(18.31-50.32)	0(0)	0.00(0.00-0.00)
Eye and Orbit/Brain and Other Nervous System	10(0.18%)	8.35#(4.00-15.36)	3(0.16%)	12.92#(2.66-37.76)	5(0.17%)	5.64#(1.83-13.16)	2(0.29%)	25.47#(3.09-92.02)	0(0)	0.00(0.00-0.00)
lymph/Blood	23(0.42%)	7.41#(4.70-11.12)	3(0.16%)	5.95#(1.23-17.38)	11(0.37%)	5.56#(2.78-9.96)	9(1.31%)	14.44#(6.60-27.41)	0(0)	0.00(0.00-0.00)
Miscellaneous Malignant Cancer	951(17.17%)	45.17#(42.35-48.14)	345(18.26%)	103.23#(92.62-114.72)	523(17.64%)	42.05#(38.52-45.81)	83(12.12%)	15.74#(12.54-19.51)	0(0)	0.00(0.00-0.00)
In situ, benign or unknown behavior neoplasm	32(0.58%)	4.47#(3.06-6.31)	17(0.90%)	14.82#(8.64-23.74)	11(0.37%)	2.60#(1.30-4.66)	4(0.58%)	2.23(0.61-5.72)	0(0)	0.00(0.00-0.00)
Noncancer	1288(23.25%)	8.50#(8.04-8.98)	322(17.05%)	10.12#(9.04-11.28)	656(22.12%)	6.53#(6.04-7.05)	310(45.26%)	16.05#(14.31-17.94)	0(0)	0.00(0.00-0.00)
Infections	77(1.39%)	19.96#(15.75-24.95)	37(1.96%)	32.81#(23.10-45.22)	31(1.05%)	12.83#(8.72-18.21)	9(1.31%)	28.75#(13.14-54.57)	0(0)	0.00(0.00-0.00)
Diabetes Mellitus	48(0.87%)	1.28(0.94-1.70)	13(0.69%)	2.29#(1.22-3.92)	24(0.81%)	1.10(0.71-1.64)	11(1.61%)	1.09(0.55-1.96)	0(0)	0.00(0.00-0.00)
Alzheimers (ICD-9 and 10 only)	40(0.72%)	0.94(0.67-1.28)	5(0.26%)	0.84(0.27-1.95)	19(0.64%)	0.77(0.46-1.20)	16(2.34%)	1.35(0.77-2.19)	0(0)	0.00(0.00-0.00)
Cardiovascular Disease	403(7.28%)	8.05#(7.29-8.88)	107(5.66%)	9.53#(7.81-11.52)	209(7.05%)	6.34#(5.51-7.26)	87(12.70%)	14.84#(11.89-18.31)	0(0)	0.00(0.00-0.00)
Cerebrovascular Diseases	70(1.26%)	1.20(0.94-1.52)	12(0.64%)	1.34(0.69-2.33)	38(1.28%)	1.12(0.79-1.53)	20(2.92%)	1.30(0.80-2.01)	0(0)	0.00(0.00-0.00)
Pneumonia and Influenza	57(1.03%)	2.49#(1.88-3.22)	18(0.95%)	4.78#(2.83-7.55)	29(0.98%)	2.14#(1.43-3.07)	10(1.46%)	1.79(0.86-3.29)	0(0)	0.00(0.00-0.00)
Chronic Obstructive Pulmonary Disease and Allied Cond	103(1.86%)	1.46#(1.19-1.77)	16(0.85%)	1.44(0.83-2.35)	58(1.96%)	1.38#(1.05-1.79)	29(4.23%)	1.64#(1.10-2.36)	0(0)	0.00(0.00-0.00)
Stomach and Duodenal Ulcers	3(0.05%)	2.04(0.42-5.97)	2(0.11%)	8.98#(1.09-32.44)	1(0.03%)	1.17(0.03-6.51)	0(0)	0.00(0.00-9.45)	0(0)	0.00(0.00-0.00)
Chronic Liver Disease and Cirrhosis	41(0.74%)	2.22#(1.59-3.01)	6(0.32%)	2.05(0.75-4.47)	27(0.91%)	2.46#(1.62-3.58)	8(1.17%)	1.74(0.75-3.42)	0(0)	0.00(0.00-0.00)
Nephritis/Nephrotic Syndrome/Nephrosis	27(0.49%)	1.27(0.84-1.85)	4(0.21%)	1.20(0.33-3.06)	13(0.44%)	1.04(0.56-1.78)	10(1.46%)	1.86(0.89-3.41)	0(0)	0.00(0.00-0.00)
Pregnancy/Childbirth/Puerperium	0(0)	0.00(0.00-187.28)	0(0)	0.00(0.00-727.80)	0(0)	0.00(0.00-293.68)	0(0)	0.00(0.00-1783.73)	0(0)	0.00(0.00-0.00)
Congenital Anomalies	2(0.04%)	1.51(0.18-5.44)	1(0.05%)	4.72(0.12-26.30)	1(0.03%)	1.25(0.03-6.99)	0(0)	0.00(0.00-11.62)	0(0)	0.00(0.00-0.00)
Symptoms,signs and ill-defined conditions	13(0.23%)	1.18(0.63-2.01)	2(0.11%)	1.04(0.13-3.77)	9(0.30%)	1.40(0.64-2.66)	2(0.29%)	0.74(0.09-2.66)	0(0)	0.00(0.00-0.00)
Accidents and Adverse Effects	73(1.32%)	1.67#(1.31-2.10)	12(0.64%)	1.81(0.93-3.16)	41(1.38%)	1.59#(1.14-2.16)	20(2.92%)	1.78#(1.09-2.75)	0(0)	0.00(0.00-0.00)
Suicide and Self-Inflicted Injury	39(0.70%)	3.12#(2.22-4.26)	15(0.79%)	7.20#(4.03-11.88)	21(0.71%)	2.78#(1.72-4.24)	3(0.44%)	1.05(0.22-3.07)	0(0)	0.00(0.00-0.00)
Homicide and Legal Intervention	1(0.02%)	0.56(0.01-3.10)	0(0)	0.00(0.00-11.64)	1(0.03%)	0.93(0.02-5.16)	0(0)	0.00(0.00-9.28)	0(0)	0.00(0.00-0.00)
Other Cause of Death	291(5.25%)	1.40#(1.24-1.57）	72(3.81%)	2.52#(1.97-3.18)	134(4.52%)	1.20#(1.00-1.42)	85(12.41%)	1.25(1.00-1.55)	0(0)	0.00(0.00-0.00)
