# Supplementary material for: Causes of death after oral cancer diagnosis: a population based study
Source: Front Oncol. 2024 Nov 12;14:1481688. doi: 10.3389/fonc.2024.1481688 (PMC11588711; doi:10.3389/fonc.2024.1481688)
Supplement: Supplementary file 1 [file DataSheet1.zip › Supplementary files/Supplementary Tables/Table S14.xlsx]

## Sheet: SMRs
Supplementary Table 14 Standardized-mortality ratios(SMRs) for each cause of death in oral cancer patients(floor of mouth)
	Timing of Death After Diagnosis
	All years		<1 year		1 to <5 years		5 to <10 years		≥10 years
	No.(%)	SMR(95% CI)	No.(%)	SMR(95% CI)	No.(%)	SMR(95% CI)	No.(%)	SMR(95% CI)	No.(%)	SMR(95% CI)
Cause of Death	2302(100%)	6.75#(6.48-7.04)	640(100%)	15.06#(13.92-16.27)	1077(100%)	7.53#(7.09-7.99)	448(100%)	4.03#(3.66-4.42)	137(100%）	3.11#(2.61-3.67)
All Malignant Cancers	1614(70.11%)	18.39#(17.51-19.31)	525(82.03%)	45.11#(41.33-49.14)	800(74.28%)	20.70#(19.29-22.18)	235(52.46%)	8.58#(7.52-9.75)	54(39.42%)	5.36#(4.03-7.00)
Oral Cavity and Pharynx	808(35.10%)	495.64#(462.05-531.03)	317(49.53%)	1506.80#(1345.47-1682.14)	392(36.40%)	550.66#(497.49-607.96)	83(18.53%)	160.88#(128.14-199.44)	16(11.68%)	83.31#(47.62-135.29)
Other Oral Cavity and Pharynx	69(3.00%)	233.85#(181.95-295.96)	20(3.13%)	463.49#(283.11-715.82)	36(3.34%)	265.67#(186.07-367.80)	12(2.68%)	137.28#(70.93-239.80)	1(0.73%)	34.50(0.87-192.23)
Digestive System	86(3.74%)	3.63#(2.91-4.49)	13(2.03%)	4.24#(2.25-7.24)	41(3.81%)	3.96#(2.84.5.38)	26(5.80%)	3.48#(2.27-5.10)	6(4.38%)	2.16(0.79-4.70)
Respiratory System	201(8.73%)	7.76#(6.72-8.91)	29(4.53%)	7.94#(5.32-11.40)	88(8.17%)	7.47#(5.99-9.21)	64(14.29%)	8.23#(6.34-10.51)	20(14.60%)	7.42#(4.53-11.46)
Bones and Joints	27(1.17%)	165.09#(108.80-240.20)	15(2.34%)	756.39#(423.35-1247.55)	8(0.74%)	116.37#(50.24-229.29)	4(0.89%)	74.78#(20.37-191.46)	0(0)	0.00(0.00-171.78)
Soft Tissue including Heart	1(0.04%)	1.73(0.04-9.66)	0(0)	0.00(0.00-49.96)	0(0)	0.00(0.00-14.60)	0(0)	0.00(0.00-20.16)	1(0.73%)	14.87(0.38-82.85)
Skin excluding Basal and Squamous	74(3.21%)	37.44#(29.40-47.00)	28(4.38%)	109.21#(72.57-157.84)	38(3.53%)	43.59#(30.85-59.83)	7(1.56%)	11.22#(4.51-23.13)	1(0.73%)	4.45(0.11-24.79)
Breast/Genital/Urinary/Endocrine System	22(0.96%)	7.17#(4.49-10.85)	0(0)	0.00(0.00-7.18)	13(1.21%)	6.72#(3.58-11.49)	8(1.79%)	14.26#(6.15-28.09)	1(0.73%)	16.60(0.42-92.49)
Eye and Orbit/Brain and Other Nervous System	2(0.09%)	17.88#(2.17-64.59)	0(0)	0.00(0.00-108.98)	2(0.19%)	25.64#(3.10-92.61)	0(0)	0.00(0.00-0.00)	0(0)	0.00(0.00-0.00)
lymph/Blood	5(0.22%)	4.30#(1.40-10.03)	0(0)	0.00(0.00-27.14)	3(0.28%)	5.04#(1.04-14.73)	1(0.22%)	4.29(0.11-23.92)	1(0.73%)	5.03(0.13-28.04)
Miscellaneous Malignant Cancer	388(16.85%)	58.79#(53.08-64.94)	123(19.22%)	141.50#(117.60-168.83)	215(19.96%)	74.61#(64.97-85.28)	42(9.38%)	20.29#(14.62-27.42)	8(5.84%)	10.27#(4.43-20.23)
In situ, benign or unknown behavior neoplasm	8(0.35%)	3.85#(1.66-7.58)	2(0.31%)	7.85(0.95-28.34)	3(0.28%)	3.43(0.71-10.01)	1(0.22%)	1.46(0.04-8.15)	2(1.46%)	7.51(0.91-27.13)
Noncancer	680(29.54%)	7.36#(6.82-7.94)	113(17.66%)	9.46#(7.80-11.37)	274(25.44%)	6.23#(5.52-7.02)	212(47.32%)	7.42#(6.46-8.49)	81(59.12%)	10.24#(8.13-12.73)
Infections	30(1.30%)	12.80#(8.64-18.28)	8(1.25%)	17.63#(7.61-34.74)	12(1.11%)	8.86#(4.58-15.47)	8(1.79%)	15.57#(6.72-30.68)	2(1.46%)	95.99#(11.62-346.73)
Diabetes Mellitus	8(0.35%)	0.71(0.31-1.41)	1(0.16%)	0.71(0.02-3.93)	5(0.46%)	1.06(0.34-2.47)	1(0.22%)	0.28(0.01-1.54)	1(0.73%)	0.69(0.02-3.87)
Alzheimers (ICD-9 and 10 only)	9(0.39%)	0.89(0.41-1.70)	0(0)	0.00(0.00-3.70)	6(0.56%)	1.62(0.60-3.53)	0(0)	0.00(0.00-1.00)	3(2.19%)	1.78(0.37-5.19)
Cardiovascular Disease	222(9.64%)	7.14#(6.23-8.15)	38(5.94%)	8.69#(6.15-11.93)	80(7.43%)	5.11#(4.05-6.35)	76(16.96%)	8.35#(6.58-10.45)	28(20.44%)	14.41#(9.57-20.82)
Cerebrovascular Diseases	40(1.74%)	2.39#(1.71-3.26)	7(1.09%)	3.35#(1.35-6.90)	16(1.49%)	2.32#(1.33-3.77)	13(2.90%)	2.36#(1.26-4.03)	4(2.92%)	1.78(0.49-4.56)
Pneumonia and Influenza	22(0.96%)	3.34#(2.09-5.06)	6(0.94%)	7.23#(2.65-15.73)	8(0.74%)	2.93#(1.26-5.77)	6(1.34%)	2.73#(1.00-5.95)	2(1.46%)	2.42(0.29-8.74)
Chronic Obstructive Pulmonary Disease and Allied Cond	95(4.13%)	4.49#(3.63-5.49)	9(1.41%)	3.50#(1.60-6.65)	36(3.34%)	4.00#(2.81-5.54)	35(7.81%)	5.05#(3.52-7.02)	15(10.95%)	5.61#(3.14-9.25)
Stomach and Duodenal Ulcers	4(0.17%)	9.24#(2.52-23.65)	1(0.16%)	17.96(0.45-100.08)	2(0.19%)	10.92#(1.32-39.44)	1(0.22%)	7.15(0.18-39.86)	0(0)	0.00(0.00-67.75)
Chronic Liver Disease and Cirrhosis	37(1.61%)	6.77#(4.77-9.33)	6(0.94%)	8.31#(3.05-18.08)	19(1.76%)	7.76#(4.67-12.11)	9(2.01%)	5.29#(2.42-10.04)	3(2.19%)	5.08#(1.05-14.85)
Nephritis/Nephrotic Syndrome/Nephrosis	8(0.35%)	1.26(0.54-2.49)	1(0.16%)	1.26(0.03-7.03)	3(0.28%)	1.13(0.23-3.30)	3(0.67%)	1.45(0.30-4.24)	1(0.73%)	1.22(0.03-6.81)
Pregnancy/Childbirth/Puerperium	0(0)	0.00(0.00-997.23)	0(0)	0.00(0.00-4530.30)	0(0)	0.00(0.00-1679.94)	0(0)	0.00(0.00-5424.23)	0(0)	0.00(0.00-413838.33)
Congenital Anomalies	2(0.09%)	5.11(0.62-18.45)	1(0.16%)	18.81(0.48-104.79)	0(0)	0.00(0.00-21.04)	1(0.22%)	8.22(0.21-45.79)	0(0)	0.00(0.00-88.89)
Symptoms,signs and ill-defined conditions	13(0.56%)	3.88#(2.07-6.64)	4(0.63%)	9.26#(2.52-23.72）	7(0.65%)	4.86#(1.96-10.02)	1(0.22%)	0.92(0.02-5.11)	1(0.73%)	2.59(0.07-14.42)
Accidents and Adverse Effects	43(1.87%)	3.61#(2.61-4.86)	7(1.09%)	4.61#(1.85-9.50)	21(1.95%)	4.09#(2.53-6.25)	12(2.68%)	3.14#(1.62-5.49)	3(2.19%)	2.08(0.43-6.09)
Suicide and Self-Inflicted Injury	20(0.87%)	5.48#(3.35-8.47)	5(0.78%)	9.77#(3.17-22.80)	8(0.74%)	4.74#(2.05-9.34)	7(1.56%)	6.42#(2.58-13.23)	0(0)	0.00(0.00-10.31)
Homicide and Legal Intervention	3(0.13%)	5.23#(1.08-15.27)	0(0)	0.00(0.00-37.96)	2(0.19%)	7.23(0.88-26.11)	1(0.22%)	6.50(0.16-36.21)	0(0)	0.00(0.00-79.50)
Other Cause of Death	124(5.39%)	2.31#(1.92-2.76)	19(2.97%)	3.34#(2.01-5.22)	49(4.55%)	2.40#(1.77-3.17)	38(8.48%)	2.02#(1.43-2.77)	18(13.14%)	2.07#(1.23-3.28)
