# Supplementary material for: Causes of death after oral cancer diagnosis: a population based study
Source: Front Oncol. 2024 Nov 12;14:1481688. doi: 10.3389/fonc.2024.1481688 (PMC11588711; doi:10.3389/fonc.2024.1481688)
Supplement: Supplementary file 1 [file DataSheet1.zip › Supplementary files/Supplementary Tables/Table S15.xlsx]

## Sheet: SMRs
Supplementary Table 15 Standardized-mortality ratios(SMRs) for each cause of death in oral cancer patients(tongue)
	Timing of Death After Diagnosis
	All years		<1 year		1 to <5 years		5 to <10 years		≥10 years
	No.(%)	SMR(95% CI)	No.(%)	SMR(95% CI)	No.(%)	SMR(95% CI)	No.(%)	SMR(95% CI)	No.(%)	SMR(95% CI)
Cause of Death	10858	4.04#(3.96-4.11)	3017	10.51#(10.13-10.89)	5118	4.66#(4.53-4.79)	1982	2.10#(2.01-2.20)	741	2.05#(1.91-2.20)
All Malignant Cancers	7920	11.84#(11.58-12.10)	2525	33.43#(32.14-34.76)	4056	14.31#(13.87-14.75)	1031	4.53#(4.26-4.82)	308	3.74#(3.34-4.18)
Oral Cavity and Pharynx	4849	378.46#(367.89-389.27)	1797	1307.26#(1247.51-1369.13)	2462	457.61#(439.71-476.05)	463	104.45#(95.15-114.41)	127	78.17#(65.17-93.01)
Other Oral Cavity and Pharynx	369	168.12#(151.40-186.17)	138	514.69#(432.41-608.08)	167	172.21#(147.08-200.40)	49	68.16#(50.43-90.12)	15	62.98#(35.25-103.87)
Digestive System	320	1.75#(1.57-1.96)	45	2.25#(1.64-3.01)	146	1.90#(1.60-2.23)	88	1.40#(1.13-1.73)	41	1.79#(1.29-2.43)
Respiratory System	676	3.51#(3.25-3.79)	102	4.41#(3.59-5.35)	349	4.17#(3.74-4.63)	179	2.82#(2.42-3.26)	46	2.11#(1.54-2.81)
Bones and Joints	9	6.88#(3.15-13.07)	1	7.54(0.19-42.03)	5	9.42#(3.06-21.98)	3	6.48#(1.34-18.92)	0	0.00(0.00-20.42)
Soft Tissue including Heart	11	2.44#(1.22-4.37)	1	2.04(0.05-11.34)	2	1.05(0.13-3.80)	4	2.58(0.70-6.61)	4	7.10#(1.93-18.18)
Skin excluding Basal and Squamous	237	14.74#(12.92-16.74)	70	39.19#(30.55-49.52)	134	19.57#(16.40-23.18)	23	4.19#(2.66-6.29)	10	5.10#(2.45-9.38)
Breast/Genital/Urinary/Endocrine System	86	4.17#(3.34-5.15)	4	1.81(0.49-4.64)	31	2.91#(1.97-4.12)	37	5.92#(4.17-8.16)	14	9.37#(5.12-15.72)
Eye and Orbit/Brain and Other Nervous System	17	8.79#(5.12-14.07)	2	7.66(0.93-27.66)	6	4.93#(1.81-10.74)	9	19.66#(8.99-37.32)	0	0.00(0.00-0.00)
lymph/Blood	78	5.14#(4.06-6.41)	6	3.70#(1.36-8.05)	31	4.33#(2.94-6.15)	28	5.05#(3.35-7.29)	13	15.29#(8.14-26.15)
Miscellaneous Malignant Cancer	1637	32.18#(30.64-33.78)	497	87.48#(79.95-95.52)	890	41.60#(38.92-44.43)	197	11.33#(9.80-13.02)	53	8.28#(6.20-10.83)
In situ, benign or unknown behavior neoplasm	49	2.93#(2.17-3.88)	13	7.30#(3.89-12.49)	21	3.06#(1.89-4.67)	13	2.22#(1.18-3.80)	2	0.91(0.11-3.27)
Noncancer	2889	4.99#(4.81-5.18)	479	6.94#(6.33-7.59)	1041	3.86#(3.63-4.10)	938	4.87#(4.56-5.19)	431	9.12#(8.28-10.02)
Infections	171	10.75#(9.20-12.48)	55	22.89#(17.24-29.79)	59	7.55#(5.75-9.74)	47	9.52#(7.00-12.66)	10	13.22#(6.34-24.31)
Diabetes Mellitus	84	0.97(0.78-1.20)	16	1.74(0.99-2.82)	31	0.88(0.60-1.25)	28	0.92(0.61-1.33)	9	0.77(0.35-1.47)
Alzheimers (ICD-9 and 10 only)	84	0.99(0.79-1.23)	2	0.26#(0.03-0.95)	24	0.75(0.48-1.12)	40	1.27(0.90-1.72）	18	1.33(0.79-2.11)
Cardiovascular Disease	945	4.93#(4.62-5.26)	169	6.63#(5.67-7.71)	373	4.08#(3.68-4.51)	277	4.53#(4.02-5.10)	126	9.31#(7.76-11.09)
Cerebrovascular Diseases	191	1.46#(1.26-1.68)	26	1.83#(1.20-2.69)	54	1.02(0.76-1.33)	71	1.55#(1.21-1.95)	40	2.23#(1.60-3.04)
Pneumonia and Influenza	124	2.34#(1.95-2.79)	20	3.38#(2.07-5.22)	41	1.87#(1.34-2.54)	41	2.24#(1.60-3.03)	22	3.24#(2.03-4.90)
Chronic Obstructive Pulmonary Disease and Allied Cond	256	1.55#(1.37-1.75)	34	1.96#(1.36-2.74)	81	1.19(0.95-1.48)	93	1.60#(1.29-1.96)	48	2.20#(1.62-2.92)
Stomach and Duodenal Ulcers	8	2.34#(1.01-4.62)	3	8.00#(1.65-23.37)	2	1.42(0.17-5.15)	2	1.69(0.20-6.11)	1	2.21(0.06-12.31)
Chronic Liver Disease and Cirrhosis	64	1.48#(1.14-1.90)	9	1.88(0.86-3.58)	36	1.94#(1.36-2.69)	15	1.02(0.57-1.69)	4	0.78(0.21-1.99)
Nephritis/Nephrotic Syndrome/Nephrosis	50	1.02(0.76-1.35)	7	1.32(0.53-2.73)	15	0.75(0.42-1.23)	21	1.24(0.77-1.89)	7	1.09(0.44-2.24)
Pregnancy/Childbirth/Puerperium	0	0.00(0.00-71.76)	0	0.00(0.00-469.93)	0	0.00(0.00-144.73)	0	0.00(0.00-245.26)	0	0.00(0.00-1218.23)
Congenital Anomalies	8	2.61#(1.13-5.15)	0	0.00(0.00-10.46)	3	2.25(0.46-6.58)	2	1.95(0.24-7.05)	3	8.49#(1.75-24.82)
Symptoms,signs and ill-defined conditions	49	1.84#(1.36-2.43)	9	2.94#(1.35-5.59)	19	1.67#(1.01-2.61)	15	1.66(0.93-2.73)	6	1.90(0.70-4.14)
Accidents and Adverse Effects	155	1.59#(1.35-1.86)	19	1.81#(1.09-2.82)	68	1.67#(1.29-2.11)	46	1.37#(1.00-1.83)	22	1.77#(1.11-2.68)
Suicide and Self-Inflicted Injury	77	2.53#(1.99-3.16)	20	5.53#(3.38-8.55)	28	2.06#(1.37-2.98)	24	2.41#(1.54-3.58)	5	1.51(0.49-3.51)
Homicide and Legal Intervention	2	0.47(0.06-1.69)	0	0.00(0.00-6.21)	2	1.01(0.12-3.66)	0	0.00(0.00-2.81)	0	0.00(0.00-9.17)
Other Cause of Death	621	1.40#(1.30-1.52)	90	2.24#(1.80-2.75)	205	1.25#(1.08-1.43)	216	1.30#(1.14-1.49)	110	1.53#(1.26-1.85）
