# Supplementary material for: Causes of death after oral cancer diagnosis: a population based study
Source: Front Oncol. 2024 Nov 12;14:1481688. doi: 10.3389/fonc.2024.1481688 (PMC11588711; doi:10.3389/fonc.2024.1481688)
Supplement: Supplementary file 1 [file DataSheet1.zip › Supplementary files/Supplementary Tables/Table S16.xlsx]

## Sheet: SMRs
Supplementary Table 16 Standardized-mortality ratios(SMRs) for each cause of death in oral cancer patients(gum and other mouth)
	Timing of Death After Diagnosis
	All years		<1 year		1 to <5 years		5 to <10 years		≥10 years
	No.(%)	SMR(95% CI)	No.(%)	SMR(95% CI)	No.(%)	SMR(95% CI)	No.(%)	SMR(95% CI)	No.(%)	SMR(95% CI)
Cause of Death	4494(100%)	4.39#(4.27-4.52)	1428(100%)	10.09#(9.57-10.63)	2028(100%)	4.47#(4.28-4.67)	794(100%)	2.47#(2.30-2.65)	244(100%)	2.29#(2.01-2.60)
All Malignant Cancers	3262(72.59%)	15.20#(14.68-15.73)	1170(81.93%)	37.60#(35.48-39.82)	1566(77.22%)	15.94#(15.16-16.75)	421(53.02%)	6.46#(5.86-7.11)	105(43.03%)	5.24#(4.29-6.34)
Oral Cavity and Pharynx	1445(32.15%)	436.08#(413.89-459.16)	592(41.46%)	1291.93#(1189.94-1400.32)	679(33.48%)	454.36#(420.82-489.85)	138(17.38%)	133.35#(112.03-157.55)	36(14.75%)	110.40#(77.32-152.84)
Other Oral Cavity and Pharynx	114(2.54%)	204.82#(168.95-246.05)	32(2.24%)	371.08#(253.82-523.85)	64(3.16%)	244.42#(188.23-312.12)	13(1.64%)	80.12#(42.66-137.00)	5(2.05%)	108.11#(35.10-252.29)
Digestive System	115(2.56%)	2.07#(1.71-2.48)	10(0.70%)	1.26(0.60-2.32)	56(2.76%)	2.22#(1.67-2.88)	35(4.41%)	2.05#(1.43-2.85)	14(5.74%)	2.64#(1.45-4.43)
Respiratory System	322(7.17%)	5.48#(4.90-6.11)	64(4.48%)	7.14#(5.50-9.12)	156(7.69%)	5.67#(4.81-6.63)	82(10.33%)	4.74#(3.77-5.88)	20(8.20%)	4.00#(2.45-6.18)
Bones and Joints	139(3.09%)	347.08#(291.78-409.81)	74(5.18%)	1424.58#(1118.60-1788.43)	52(2.56%)	296.82#(221.68-389.24)	8(1.01%)	61.99#(26.76-122.14)	5(2.05%)	112.89#(36.66-263.46)
Soft Tissue including Heart	6(0.13%)	4.48#(1.65-9.76)	3(0.21%)	16.11#(3.32-47.07)	3(0.15%)	4.94#(1.02-14.43)	0(0)	0.00(0.00-8.89)	0(0)	0.00(0.00-28.58)
Skin excluding Basal and Squamous	206(4.58%)	44.18#(38.35-50.64)	67(4.69%)	102.73#(79.62-130.47)	114(5.62%)	53.62#(44.23-64.41)	22(2.77%)	15.30#(9.59-23.16)	3(1.23%)	6.73#(1.39-19.66)
Breast/Genital/Urinary/Endocrine System	48(1.07%)	5.68#(4.19-7.54)	9(0.63%)	6.67#(3.05-12.67)	18(0.89%)	3.95#(2.34-6.25)	18(2.27%)	7.74#(4.59-12.23)	3(1.23%)	13.85#(2.86-40.49)
Eye and Orbit/Brain and Other Nervous System	12(0.27%)	10.64#(5.50-18.59)	4(0.28%)	18.95#(5.16-48.52)	5(0.25%)	8.08#(2.62-18.86)	2(0.25%)	9.08#(1.10-32.81)	1(0.41%)	12.89(0.33-71.84)
lymph/Blood	27(0.60%)	4.58#(3.02-6.67)	4(0.28%)	5.16#(1.41-13.22)	10(0.49%)	5.08#(2.44-9.34)	9(1.13%)	3.79#(1.73-7.19)	4(1.64%)	5.17#(1.41-13.25)
Miscellaneous Malignant Cancer	942(20.96%)	56.45#(52.90-60.17)	343(24.02%)	142.97#(128.24-158.93)	473(23.32%)	62.37#(56.88-68.25)	107(13.48%)	20.98#(17.19-25.35)	19(7.79%)	11.83#(7.12-18.48)
In situ, benign or unknown behavior neoplasm	21(0.47%)	3.23#(2.00-4.94)	8(0.56%)	8.88#(3.83-17.49)	8(0.39%)	2.74#(1.18-5.40)	4(0.50%)	1.98#(0.54-5.06)	1(0.41%)	1.54(0.04-8.56)
Noncancer	1211(26.95%)	4.05#(3.83-4.29)	250(17.51%)	6.15#(5.41-6.96)	454(22.39%)	3.08#(2.81-3.38)	369(46.47%)	4.22#(3.80-4.68)	138(56.56%)	5.87#(4.93-6.94)
Infections	68(1.51%)	6.88#(5.35-8.73)	20(1.40%)	13.02#(7.95-20.10)	27(1.33%)	5.67#(3.74-8.25)	16(2.02%)	5.72#(3.27-9.29)	5(2.05%)	6.40#(2.08-14.93)
Diabetes Mellitus	31(0.69%)	1.07(0.72-1.51)	10(0.70%)	2.45#(1.18-4.51)	11(0.54%)	0.85(0.42-1.52)	6(0.76%)	0.66(0.24-1.44)	4(1.64%)	1.34(0.37-3.44)
Alzheimers (ICD-9 and 10 only)	44(0.98%)	0.89(0.65-1.19)	5(0.35%)	0.83(0.27-1.95)	14(0.69%)	0.67(0.37-1.13)	16(2.02%)	0.96(0.55-1.57)	9(3.69%)	1.47(0.67-2.79)
Cardiovascular Disease	414(9.21%)	3.60#(3.26-3.97)	96(6.72%)	6.10#(4.94-7.45)	152(7.50%)	2.66#(2.25-3.11)	121(15.24%)	3.66#(3.03-4.37)	45(18.44%)	5.07#(3.70-6.79)
Cerebrovascular Diseases	94(2.09%)	1.56#(1.26-1.91)	12(0.84%)	1.42(0.73-2.47)	39(1.92%)	1.47#(1.04-2.01)	33(4.16%)	1.76#(1.21-2.47)	10(4.10%)	1.58(0.76-2.90)
Pneumonia and Influenza	50(1.11%)	2.10#(1.56-2.77)	8(0.56%)	2.26#(0.98-4.46)	23(1.13%)	2.13#(1.35-3.20)	14(1.76%)	1.95#(1.06-3.27)	5(2.05%)	2.23(0.72-5.19)
Chronic Obstructive Pulmonary Disease and Allied Cond	95(2.11%)	1.52#(1.23-1.86)	17(1.19%)	1.97(1.15-3.15)	36(1.78%)	1.27(0.89-1.76)	27(3.40%)	1.38(0.91-2.01)	15(6.15%)	2.43#(1.36-4.00)
Stomach and Duodenal Ulcers	4(0.09%)	3.16(0.86-8.10)	2(0.14%)	10.88#(1.32-39.29)	1(0.05%）	1.77(0.04-9.84)	1(0.13%)	2.58(0.07-14.37)	0(0)	0.00(0.00-29.07)
Chronic Liver Disease and Cirrhosis	33(0.73%)	3.52#(2.42-4.94）	4(0.28%)	3.05(0.83-7.81)	18(0.89%)	4.20#(2.49-6.63)	10(1.26%)	3.44#(1.65-6.32)	1(0.41%)	1.14(0.03-6.35)
Nephritis/Nephrotic Syndrome/Nephrosis	21(0.47%)	1.04（0.64-1.59）	3(0.21%)	1.05(0.22-3.07)	9(0.44%)	0.99(0.45-1.88)	6(0.76%)	0.97(0.35-2.11)	3(1.23%)	1.49(0.31-4.36)
Pregnancy/Childbirth/Puerperium	1(0.02%)	128.22#(3.25-714.39)	0(0)	0.00(0.00-2435.44)	1(0.05%）	245.33#(6.21-1366.86)	0(0)	0.00(0.00-1863.71)	0(0)	0.00(0.00-16112.86)
Congenital Anomalies	0(0)	0.00(0.00-4.70)	0(0)	0.00(0.00-32.19)	0(0)	0.00(0.00-10.24)	0(0)	0.00(0.00-15.47)	0(0)	0.00(0.00-51.28)
Symptoms,signs and ill-defined conditions	29(0.65%)	2.35#(1.57-3.38)	7(0.49%)	3.80#(1.53-7.83)	14(0.69%)	2.45#(1.34-4.11)	6(0.76%)	1.62(0.60-3.53)	2(0.82%)	1.86(0.23-6.72)
Accidents and Adverse Effects	57(1.27%)	1.89#(1.43-2.45)	8(0.56%)	1.99(0.86-3.93)	23(1.13%)	1.72#(1.09-2.59)	19(2.39%)	1.99#(1.20-3.10)	7(2.87%)	2.21(0.89-4.56)
Suicide and Self-Inflicted Injury	21(0.47%)	3.47#(2.15-5.30)	7(0.49%)	7.97#(3.21-16.43)	8(0.39%)	2.82#(1.22-5.56)	6(0.76%)	3.31#(1.21-7.20)	0(0)	0.00(0.00-6.90)
Homicide and Legal Intervention	2(0.04%)	2.06(0.25-7.45)	0(0)	0.00(0.00-22.69)	2(0.10%)	4.30(0.52-15.53)	0(0)	0.00(0.00-13.71)	0(0)	0.00(0.00-50.47)
Other Cause of Death	247(5.50%)	1.34#(1.18-1.52)	51(3.57%)	2.26#(1.68-2.97)	76(3.75%)	0.99(0.78-1.24)	88(11.08%)	1.42#(1.13-1.74)	32(13.11%)	1.39(0.95-1.97)
