# Supplementary material for: Causes of death after oral cancer diagnosis: a population based study
Source: Front Oncol. 2024 Nov 12;14:1481688. doi: 10.3389/fonc.2024.1481688 (PMC11588711; doi:10.3389/fonc.2024.1481688)
Supplement: Supplementary file 1 [file DataSheet1.zip › Supplementary files/Supplementary Tables/Table S17.xlsx]

## Sheet: SMRs
Supplementary Table 17 Standardized-mortality ratios(SMRs) for each cause of death in stage I-II oral cancer patients
	Timing of Death After Diagnosis
	All years		<1 year		1 to <5 years		5 to <10 years		≥10 years
	No.(%)	SMR(95% CI)	No.(%)	SMR(95% CI)	No.(%)	SMR(95% CI)	No.(%)	SMR(95% CI)	No.(%)	SMR(95% CI)
Cause of Death	5255(100%)	2.65#(2.58-2.72)	691(100%)	3.42#(3.17-3.68)	2564(100%)	3.08#(2.96-3.20)	1483(100%)	2.15#(2.04-2.26)	517(100%)	2.01#(1.84-2.19)
All Malignant Cancers	3125(59.47%)	7.10#(6.85-7.35)	486(70.33%)	10.17#(9.29-11.12)	1747(68.14%)	9.12#(8.70-9.56)	692(46.66%)	4.68#(4.34-5.05)	200(38.68%)	3.77#(3.26-4.33)
Oral Cavity and Pharynx	1555(29.59%)	215.84#(205.24-226.84)	307(44.43%)	417.72#(372.30-467.16)	906(35.34%)	295.77#(276.82-315.67)	273(18.41%)	110.08#(97.41-123.94)	69(13.35%)	74.49#(57.96-94.27)
Other Oral Cavity and Pharynx	89(1.69%)	74.58#(59.89-91.77)	13(1.88%)	94.07#(50.09-160.86)	47(1.83%)	87.65#(64.40-116.55)	21(1.42%)	54.06#(33.47-82.64)	8(1.55%)	61.28#(26.46-120.75)
Digestive System	212(4.03%)	1.84#(1.60-2.11)	16(2.32%)	1.31(0.75-2.13)	95(3.71%)	1.91#(1.55-2.34)	75(5.06%)	1.92#(1.51-2.41)	26(5.03%)	1.82#(1.19-2.67)
Respiratory System	415(7.90%)	3.40#(3.08-3.74)	30(4.34%)	2.13#(1.43-3.04)	196(7.64%)	3.59#(3.10-4.12)	143(9.64%)	3.60#(3.03-4.24)	46(8.90%)	3.38#(2.48-4.51)
Bones and Joints	40(0.76%)	47.65#(34.04-64.89)	13(1.88%)	160.60#(85.51-274.63)	21(0.82%)	60.61#(37.52-92.65)	4(0.27%)	13.52#(3.68-34.62)	2(0.39%)	17.22#(2.08-62.19)
Soft Tissue including Heart	5(0.10%)	1.75(0.57-4.07)	1(0.14%)	3.36(0.09-18.74)	0(0)	0.00(0.00-2.99)	1(0.07%)	1.02(0.03-5.70)	3(0.58%)	8.40#(1.73-24.56)
Skin excluding Basal and Squamous	115(2.19%)	11.60#(9.57-13.92)	15(2.17%)	14.37#(8.04-23.71)	79(3.08%)	18.38#(14.55-22.91)	16(1.08%)	4.74#(2.71-7.70)	5(0.97%)	4.17#(1.35-9.72)
Breast/Genital/Urinary/Endocrine System	70(1.33%)	4.71#(3.67-5.95)	3(0.43%)	1.46(0.30-4.26)	30(1.17%)	3.96#(2.67-5.65)	27(1.82%)	6.54#(4.31-9.52)	10(1.93%)	8.99#(4.31-16.53）
Eye and Orbit/Brain and Other Nervous System	8(0.15%)	5.04#(2.17-9.92)	0(0)	0.00(0.00-21.51)	3(0.12%)	2.82(0.58-8.25)	5(0.34%)	14.11#(4.58-32.93)	0(0)	0.00(0.00-0.00)
lymph/Blood	46(0.88%)	3.75#(2.75-5.00)	4(0.58%)	2.86(0.78-7.31)	24(0.94%)	4.80#(3.08-7.14)	10(0.67%)	2.21#(1.06-4.06)	8(1.55%)	5.96#(2.57-11.75)
Miscellaneous Malignant Cancer	659(12.54%)	19.48#(18.02-21.03)	97(14.04%)	26.70#(21.65-32.57)	393(15.33%)	26.91#(24.32-29.71)	138(9.31%)	12.08#(10.15-14.27)	31(6.00%)	7.44#(5.06-10.56)
In situ, benign or unknown behavior neoplasm	26(0.49%)	2.08#(1.36-3.05)	3(0.43%)	2.33(0.48-6.82)	11(0.43%)	2.06#(1.03-3.69)	10(0.67%)	2.31#(1.11-4.25)	2(0.39%)	1.27(0.15-4.60)
Noncancer	2104(40.04%)	3.63#(3.48-3.79)	202(29.23%)	2.96#(2.57-3.40)	806(31.44%)	2.91#(2.71-3.12)	781(52.66%)	4.15#(3.86-4.45)	315(60.93%)	6.89#(6.15-7.69)
Infections	85(1.62%)	6.27#(5.01-7.75)	16(2.32%)	7.83#(4.47-12.71)	30(1.17%)	4.32#(2.91-6.17)	30(2.02%)	7.75#(5.23-11.07)	9(1.74%)	12.85#(5.87-24.38)
Diabetes Mellitus	41(0.78%)	0.71#(0.51-0.96)	4(0.58%)	0.67(0.18-1.71)	18(0.70%)	0.74(0.44-1.17)	13(0.88%)	0.65(0.35-1.11)	6(1.16%)	0.79(0.29-1.71)
Alzheimers (ICD-9 and 10 only)	73(1.39%)	0.84(0.66-1.06)	1(0.14%)	0.13#(0.00-0.74)	22(0.86%)	0.64#(0.40-0.97)	31(2.09%)	0.96(0.65-1.37)	19(3.68%）	1.49(0.90-2.33)
Cardiovascular Disease	717(13.64%)	3.43#(3.19-3.70)	73(10.56%)	2.78#(2.18-3.49)	287(11.19%)	2.76#(2.45-3.10)	252(16.99%)	3.84#(3.38-4.34)	105(20.31%)	8.18#(6.69-9.91)
Cerebrovascular Diseases	153(2.91%)	1.39#(1.18-1.62)	14(2.03%)	1.22(0.67-2.05)	59(2.30%)	1.27(0.97-1.64)	57(3.84%)	1.49#(1.13-1.93)	23(4.45%)	1.61#(1.02-2.41)
Pneumonia and Influenza	68(1.29%)	1.55#(1.20-1.96)	8(1.16%)	1.67(0.72-3.29)	36(1.40%)	1.90#(1.33-2.64)	16(1.08%)	1.07(0.61-1.73)	8(1.55%)	1.53(0.66-3.02)
Chronic Obstructive Pulmonary Disease and Allied Cond	229(4.36%)	1.87#(1.64-2.13)	18(2.60%)	1.43(0.85-2.26)	85(3.32%)	1.63#(1.30-2.01)	90(6.07%）	2.13#(1.72-2.62)	36(6.96%)	2.35#(1.65-3.26)
Stomach and Duodenal Ulcers	5(0.10%)	2.01(0.65-4.69)	0(0)	0.00(0.00-13.89)	1(0.04%)	0.95(0.02-5.29)	3(0.20%)	3.53(0.73-10.31)	1(0.19%)	3.16(0.08-17.58)
Chronic Liver Disease and Cirrhosis	73(1.39%)	3.22#(2.53-4.05)	6(0.87%)	2.57(0.94-5.59)	35(1.37%)	3.60#(2.51-5.01)	26(1.75%)	3.35#(2.19-4.91)	6(1.16%)	2.11(0.78-4.60)
Nephritis/Nephrotic Syndrome/Nephrosis	37(0.70%)	0.99(0.70-1.36)	4(0.58%)	1.03(0.28-2.63)	7(0.27%)	0.44#(0.18-0.90)	20(1.35%)	1.56(0.95-2.40)	6(1.16%)	1.28(0.47-2.78)
Pregnancy/Childbirth/Puerperium	1(0.02%)	27.12(0.69-151.09)	0(0)	0.00(0.00-730.39)	1(0.04%)	53.55#(1.36-298.35)	0(0)	0.00(0.00-335.89)	0(0)	0.00(0.00-1700.69)
Congenital Anomalies	6(0.11%)	3.29#(1.21-7.16)	0(0)	0.00(0.00-18.76)	3(0.12%)	3.79(0.78-11.07)	2(0.13%)	3.24(0.39-11.72)	1(0.19%)	4.57(0.12-25.43)
Symptoms,signs and ill-defined conditions	30(0.57%)	1.34(0.90-1.91)	5(0.72%)	2.04(0.66-4.76)	11(0.43%)	1.11(0.56-1.99)	10(0.67%)	1.31(0.63-2.40)	4(0.77%)	1.62(0.44-4.15)
Accidents and Adverse Effects	95(1.81%)	1.50#(1.21-1.83)	8(1.16%)	1.27(0.55-2.50)	41(1.60%)	1.54#(1.10-2.08)	34(2.29%)	1.53#(1.06-2.14)	12(2.32%)	1.45(0.75-2.53)
Suicide and Self-Inflicted Injury	51(0.97%)	3.29#(2.45-4.33）	6(0.87%)	3.55#(1.30-7.72)	25(0.98%)	3.64#(2.35-5.37)	17(1.15%)	3.31#(1.93-5.30)	3(0.58%)	1.68(0.35-4.92)
Homicide and Legal Intervention	3(0.06%)	1.36(0.28-3.96)	0(0)	0.00(0.00-13.56)	2(0.08%)	1.97(0.24-7.11)	1(0.07%)	1.44(0.04-8.00)	0(0)	0.00(0.00-16.18)
Other Cause of Death	437(8.32%)	1.25#(1.13-1.37)	39(5.64%)	1.26(0.90-1.72)	143(5.58%)	1.05(0.88-1.24)	179(12.07%)	1.38#(1.19-1.60)	76(14.70%)	1.41#(1.11-1.77)
