# Supplementary material for: Causes of death after oral cancer diagnosis: a population based study
Source: Front Oncol. 2024 Nov 12;14:1481688. doi: 10.3389/fonc.2024.1481688 (PMC11588711; doi:10.3389/fonc.2024.1481688)
Supplement: Supplementary file 1 [file DataSheet1.zip › Supplementary files/Supplementary Tables/Table S18.xlsx]

## Sheet: SMRs
Supplementary Table 18 Standardized-mortality ratios(SMRs) for each cause of death in stage III oral cancer patients
	Timing of Death After Diagnosis
	All years		<1 year		1 to <5 years		5 to <10 years		≥10 years
	No.(%)	SMR(95% CI)	No.(%)	SMR(95% CI)	No.(%)	SMR(95% CI)	No.(%)	SMR(95% CI)	No.(%)	SMR(95% CI)
Cause of Death	2743(100%)	4.62#(4.45-4.80)	747(100%)	10.16#(9.44-10.91)	1335(100%)	5.49#(5.20-5.79)	483(100%)	2.47#(2.25-2.70)	178(100%)	2.20#(1.89-2.55)
All Malignant Cancers	1975(72.00%)	13.44#(12.86-14.05)	614(82.20%)	33.19#(30.61-35.92)	1029(77.08%)	16.52#(15.52-17.56)	253(52.38%)	5.27#(4.64-5.96)	79(44.38%)	4.36#(3.45-5.43)
Oral Cavity and Pharynx	1169(42.62%)	429.85#(405.56-455.22)	414(55.42%)	1313.87#(1190.34-1446.74)	613(45.92%)	541.42#(499.40-586.03)	106(21.95%)	115.80#(94.81-140.06)	36(20.22%)	100.88#(70.66-139.67)
Other Oral Cavity and Pharynx	80(2.92%)	168.83#(133.87-210.12)	26(3.48%)	421.13#(275.10-617.06)	41(3.07%)	197.03#(141.39-267.29)	9(1.86%)	59.51#(27.21-112.97)	4(2.25%)	75.76#(20.64-193.97)
Digestive System	74(2.70%)	1.87#(1.47-2.34)	11(1.47%)	2.28#(1.14-4.08)	37(2.77%)	2.22#(1.57-3.07)	17(3.52%)	1.29(0.75-2.07)	9(5.06%)	1.78(0.82-3.38)
Respiratory System	166(6.05%)	3.91#(3.34-4.56)	24(3.21%)	4.28#(2.74-6.36)	79(5.92%)	4.27#(3.38-5.33)	47(9.73%)	3.48#(2.55-4.62)	16(8.99%)	3.34#(1.91-5.42)
Bones and Joints	24(0.87%)	85.44#(54.74-127.13)	12(1.61%)	377.63#(195.12-659.64)	9(0.67%)	79.26#(36.24-150.46)	3(0.62%)	31.34#(6.46-91.59)	0(0)	0.00(0.00-92.59)
Soft Tissue including Heart	2(0.07%)	2.06(0.25-7.45)	2(0.27%)	17.18#(2.08-62.05)	0(0)	0.00(0.00-9.03)	0(0)	0.00(0.00-11.44)	0(0)	0.00(0.00-30.13)
Skin excluding Basal and Squamous	71(2.59%)	20.64#(16.12-26.04)	19(2.54%)	45.35#(27.30-70.82)	39(2.92%)	26.69#(18.98-36.49)	12(2.48%)	10.62#(5.49-18.55)	1(0.56%)	2.33(0.06-12.98)
Breast/Genital/Urinary/Endocrine System	21(0.77%)	3.10#(1.92-4.75)	3(0.40%)	4.53(0.93-13.23)	4(0.30%)	1.01(0.28-2.58)	12(2.48%)	5.73#(2.96-10.00)	2(1.12%)	45.73#(5.54-165.18)
Eye and Orbit/Brain and Other Nervous System	2(0.07%)	7.87(0.95-28.44)	1(0.13%)	10.32(0.26-57.51)	0(0)	0.00(0.00-27.67)	1(0.21%)	42.01#(1.06-234.05)	0(0)	0.00(0.00-0.00)
lymph/Blood	12(0.44%)	4.91#(2.54-8.58)	1(0.13%)	4.54(0.11-25.27)	3(0.22%)	2.63(0.54-7.67)	7(1.45%)	6.85#(2.75-14.10)	1(0.56%)	17.27(0.44-96.25)
Miscellaneous Malignant Cancer	434(15.82%)	38.87#(35.30-42.70)	127(17.00%)	90.70#(75.61-107.92)	245(18.35%)	52.17#(45.85-59.13)	48(9.94%)	13.14#(9.69-17.42)	14(7.87%)	9.89#(5.40-16.59)
In situ, benign or unknown behavior neoplasm	12(0.44%)	3.24#(1.67-5.66)	3(0.40%)	6.54#(1.35-19.12)	3(0.22%)	1.96(0.41-5.74)	4(0.83%)	3.27(0.89-8.36)	2(1.12%)	4.04(0.49-14.61)
Noncancer	756(27.56%)	5.69#(5.29-6.11)	130(17.40%)	6.76#(5.65-8.03)	303(22.70%)	4.73#(4.21-5.29)	226(46.79%)	5.86#(5.12-6.67)	97(54.49%)	8.78#(7.12-10.71)
Infections	38(1.39%)	10.20#(7.22-14.01)	6(0.80%)	9.02#(3.31-19.62)	23(1.72%)	12.09#(7.66-18.13)	7(1.45%)	6.28#(2.53-12.95)	2(1.12%)	48.74#(5.90-176.08)
Diabetes Mellitus	22(0.80%)	1.16(0.73-1.75)	5(0.67%)	2.18(0.71-5.10)	10(0.75%)	1.29(0.62-2.38)	4(0.83%)	0.63(0.17-1.61)	3(1.69%)	1.15(0.24-3.37)
Alzheimers (ICD-9 and 10 only)	28(1.02%)	1.46(0.97-2.11)	2(0.27%)	0.88(0.11-3.17)	11(0.82%)	1.50(0.75-2.68)	10(2.07%)	1.54(0.74-2.83)	5(2.81%)	1.61(0.52-3.76)
Cardiovascular Disease	258(9.41%)	5.84#(5.15-6.60)	58(7.76%)	8.31#(6.31-10.74)	94(7.04%)	4.57#(3.69-5.59)	78(16.15%)	6.70#(5.29-8.36)	28(15.73%)	5.66#(3.76-8.18)
Cerebrovascular Diseases	53(1.93%)	1.79#(1.34-2.34)	8(1.07%)	2.07(0.89-4.08)	19(1.42%)	1.58(0.95-2.47)	16(3.31%)	1.66(0.95-2.70)	10(5.62%)	2.46#(1.18-4.52)
Pneumonia and Influenza	23(0.84%)	1.95#(1.24-2.93)	4(0.54%)	2.50(0.68-6.41)	7(0.52%)	1.43(0.57-2.94)	10(2.07%)	2.66#(1.28-4.90)	2(1.12%)	1.32(0.16-4.75)
Chronic Obstructive Pulmonary Disease and Allied Cond	68(2.48%)	1.85#(1.44-2.35)	4(0.54%)	0.89(0.24-2.29)	27(2.02%)	1.78#(1.17-2.59)	23(4.76%)	1.88#(1.19-2.83)	14(7.87%)	2.89#(1.58-4.85)
Stomach and Duodenal Ulcers	3(0.11%)	4.03(0.83-11.79)	1(0.13%)	10.48(0.27-58.41)	1(0.07%)	3.27(0.08-18.20)	1(0.21%)	4.12(0.10-22.98)	0(0)	0.00(0.00-37.05)
Chronic Liver Disease and Cirrhosis	15(0.55%)	1.68(0.94-2.78)	2(0.27%)	1.92(0.23-6.95)	9(0.67%)	2.37#(1.08-4.49)	3(0.62%)	1.01(0.21-2.95)	1(0.56%)	0.91(0.02-5.09)
Nephritis/Nephrotic Syndrome/Nephrosis	15(0.55%)	1.35(0.76-2.23)	2(0.27%)	1.42(0.17-5.12)	6(0.45%)	1.31(0.48-2.85)	5(1.04%)	1.38(0.45-3.23)	2(1.12%)	1.35(0.16-4.89)
Pregnancy/Childbirth/Puerperium	0(0)	0.00(0.00-394.24)	0(0)	0.00(0.00-2339.18)	0(0)	0.00(0.00-788.79)	0(0)	0.00(0.00-1394.00)	0(0)	0.00(0.00-8070.49)
Congenital Anomalies	0(0)	0.00(0.00-5.79)	0(0)	0.00(0.00-46.26)	0(0)	0.00(0.00-13.38)	0(0)	0.00(0.00-17.84)	0(0)	0.00(0.00-49.31)
Symptoms,signs and ill-defined conditions	11(0.40%)	1.83(0.91-3.28)	2(0.27%)	2.38(0.29-8.61)	5(0.37%)	1.92(0.62-4.48)	3(0.62%)	1.62(0.33-4.73)	1(0.56%)	1.41(0.04-7.86)
Accidents and Adverse Effects	46(1.68%)	2.24#(1.64-2.98)	5(0.67%)	2.03(0.66-4.73)	25(1.87%)	2.91#(1.89-4.30)	12(2.48%)	1.77(0.91-3.09)	4(2.25%)	1.47(0.40-3.76)
Suicide and Self-Inflicted Injury	21(0.77%)	3.39#(2.10-5.19)	7(0.94%)	9.17#(3.69-18.89)	7(0.52%)	2.57#(1.03-5.29)	6(1.24%)	3.01#(1.11-6.55)	1(0.56%)	1.42(0.04-7.92)
Homicide and Legal Intervention	0(0)	0.00(0.00-4.08)	0(0)	0.00(0.00-28.40)	0(0)	0.00(0.00-8.90)	0(0)	0.00(0.00-13.59)	0(0)	0.00(0.00-41.48)
Other Cause of Death	155(5.65%)	1.59#(1.35-1.86)	24(3.21%)	2.26#(1.45-3.36)	59(4.42%)	1.61#(1.23-2.08)	48(9.94%)	1.41#(1.04-1.87)	24(13.48%)	1.49(0.96-2.22)
