# Supplementary material for: Causes of death after oral cancer diagnosis: a population based study
Source: Front Oncol. 2024 Nov 12;14:1481688. doi: 10.3389/fonc.2024.1481688 (PMC11588711; doi:10.3389/fonc.2024.1481688)
Supplement: Supplementary file 1 [file DataSheet1.zip › Supplementary files/Supplementary Tables/Table S19.xlsx]

## Sheet: SMRs
Supplementary Table 19 Standardized-mortality ratios(SMRs) for each cause of death in stage IV oral cancer patients
	Timing of Death After Diagnosis
	All years		<1 year		1 to <5 years		5 to <10 years		≥10 years
	No.(%)	SMR(95% CI)	No.(%)	SMR(95% CI)	No.(%)	SMR(95% CI)	No.(%)	SMR(95% CI)	No.(%)	SMR(95% CI)
Cause of Death	9656(100%)	6.53#(6.40-6.66)	3647(100%)	18.66#(18.06-19.28)	4324(100%)	6.97#(6.76-7.18)	1258(100%)	2.57#(2.43-2.72)	427(100%)	2.46#(2.24-2.71)
All Malignant Cancers	7696(79.70%)	20.03#(19.59-20.49)	3120(85.55%)	60.00#(57.92-62.15)	3646(84.32%)	21.88#(21.18-22.60)	742(58.98%)	5.97#(5.55-6.41)	188(44.03%)	4.56#(3.93-5.26)
Oral Cavity and Pharynx	4378(45.34%)	558.98#(542.54-575.79)	1985(54.43%)	1998.58#(1911.62-2088.48)	2014(46.58%)	593.92#(568.26-620.44)	305(24.24%)	117.84#(104.99-131.84)	74(17.33%)	86.08#(67.59-108.07)
Other Oral Cavity and Pharynx	383(3.97%)	277.68#(250.56-306.93)	151(4.14%)	764.29#(647.25-896.38)	179(4.14%)	287.42#(246.85-332.75)	44(3.50%)	102.59#(74.55-137.73)	9(2.11%)	69.19#(31.64-131.35)
Digestive System	235(2.43%)	2.20#(1.93-2.50)	41(1.12%)	2.92#(2.10-3.97)	111(2.57%)	2.40#(1.98-2.89)	57(4.53%)	1.63#(1.23-2.11)	26(6.09%)	2.23#(1.46-3.27)
Respiratory System	618(6.40%)	5.49#(5.07-5.94)	141(3.87%)	8.80#(7.40-10.37)	318(7.35%)	6.37#(5.69-7.11)	135(10.73%)	3.82#(3.20-4.52)	24(5.62%)	2.15#(1.38-3.21)
Bones and Joints	111(1.15%)	147.80#(121.59-177.99)	65(1.78%)	709.41#(547.51-904.20)	35(0.81%)	111.22#(77.47-154.69)	8(0.64%)	31.45#(13.58-61.98)	3(0.70%)	33.20#(6.85-97.03)
Soft Tissue including Heart	11(0.11%)	4.26#(2.13-7.62)	1(0.03%)	2.96(0.08-16.51)	5(0.12%)	4.47#(1.45-10.42)	3(0.24%)	3.54(0.73-10.36)	2(0.47%)	7.14(0.86-25.78)
Skin excluding Basal and Squamous	331(3.43%)	35.35#(31.65-39.37)	131(3.59%)	106.34#(88.91-126.18)	168(3.89%)	41.11#(35.13-47.82)	24(1.91%)	7.89#(5.05-11.74)	8(1.87%)	7.99#(3.45-15.74)
Breast/Genital/Urinary/Endocrine System	65(0.67%)	6.19#(4.78-7.89)	7(0.19%)	5.19#(2.09-10.69)	28(0.65%)	4.98#(3.31-7.20)	24(1.91%)	8.22#(5.27-12.23)	6(1.41%)	9.76#(3.58-21.24)
Eye and Orbit/Brain and Other Nervous System	21(0.22%)	15.77#(9.76-24.10)	5(0.14%)	21.04#(6.83-49.09)	10(0.23%)	13.95#(6.69-25.66)	5(0.40%)	16.68#(5.41-38.91)	1(0.23%)	12.89(0.33-71.84)
lymph/Blood	52(0.54%)	6.91#(5.16-9.06)	5(0.14%)	5.49#(1.78-12.81)	17(0.39%)	4.75#(2.76-7.60)	21(1.67%)	8.05#(4.98-12.30)	9(2.11%)	21.31#(9.75-40.46)
Miscellaneous Malignant Cancer	1874(19.41%)	64.25#(61.38-67.23)	739(20.26%)	188.68#(175.32-202.79)	940(21.74%)	74.85#(70.14-79.79)	160(12.72%)	16.87#(14.35-19.69)	35(8.20%)	10.92#(7.61-15.19)
In situ, benign or unknown behavior neoplasm	40(0.41%)	4.41#(3.15-6.00)	17(0.47%)	14.27#(8.31-22.85)	18(0.42%)	4.73#(2.80-7.47)	4(0.32%)	1.33(0.36-3.40)	1(0.23%)	0.94(0.02-5.26)
Noncancer	1920(19.88%)	7.47#(7.14-7.81)	510(13.98%)	14.91#(13.64-16.26)	660(15.26%)	5.53#(5.11-5.96)	512(40.70%)	6.27#(5.74-6.84)	238(55.74%)	10.88#(9.55-12.36)
Infections	146(1.51%)	13.46#(11.36-15.82)	61(1.67%)	36.24#(27.72-46.55)	45(1.04%)	8.85#(6.45-11.84)	34(2.70%)	10.42#(7.21-14.56)	6(1.41%)	7.34#(2.69-15.98)
Diabetes Mellitus	60(0.62%)	1.21(0.92-1.55)	18(0.49%)	2.81#(1.66-4.44)	19(0.44%)	0.91(0.55-1.43)	18(1.43%)	1.08(0.64-1.71)	5(1.17%)	0.86(0.28-2.00)
Alzheimers (ICD-9 and 10 only)	36(0.37%)	0.94(0.66-1.30)	4(0.11%)	0.84(0.23-2.15)	11(0.25%)	0.74(0.37-1.33)	15(1.19%)	1.13(0.64-1.87)	6(1.41%)	1.09(0.40-2.37)
Cardiovascular Disease	606(6.28%)	7.15#(6.60-7.75)	172(4.72%)	13.95#(11.94-16.20)	224(5.18%)	5.62#(4.91-6.41)	144(11.45%)	5.55#(4.68-6.53)	66(15.46%)	10.05#(7.77-12.78)
Cerebrovascular Diseases	119(1.23%)	1.75#(1.45-2.09)	23(0.63%)	2.44#(1.55-3.67)	31(0.72%)	1.10(0.75-1.56)	44(3.50%)	1.97#(1.43-2.65)	21(4.92%)	2.58#(1.60-3.95)
Pneumonia and Influenza	105(1.09%)	3.81#(3.11-4.61)	22(0.60%)	5.65#(3.54-8.55)	29(0.67%)	2.50#(1.67-3.59)	35(2.78%)	3.91#(2.72-5.44)	19(4.45%)	6.08#(3.66-9.49)
Chronic Obstructive Pulmonary Disease and Allied Cond	149(1.54%)	1.66#(1.40-1.94)	38(1.04%)	3.30#(2.33-4.53)	41(0.95%)	1.08(0.78-1.47)	42(3.34%)	1.39#(1.01-1.88)	28(6.56%)	2.66#(1.77-3.84)
Stomach and Duodenal Ulcers	8(0.08%)	4.25#(1.83-8.37)	5(0.14%)	19.70#(6.40-45.97)	3(0.07%)	3.78(0.78-11.04)	0(0)	0.00(0.00-5.97)	0(0)	0.00(0.00-16.96)
Chronic Liver Disease and Cirrhosis	46(0.48%)	1.74#(1.27-2.32)	11(0.30%)	3.20#(1.60-5.72)	29(0.67%)	2.47#(1.65-3.54)	5(0.40%)	0.59(0.19-1.37)	1(0.23%)	0.37(0.01-2.08)
Nephritis/Nephrotic Syndrome/Nephrosis	27(0.28%)	1.01(0.67-1.47)	5(0.14%)	1.38(0.45-3.22)	14(0.32%)	1.24(0.68-2.09)	5(0.40%)	0.57(0.19-1.33)	3(0.70%)	0.97(0.20-2.84)
Pregnancy/Childbirth/Puerperium	0(0)	0.00(0.00-221.26)	0(0）	0.00(0.00-1038.76)	0(0)	0.00(0.00-438.66)	0(0)	0.00(0.00-906.00)	0(0)	0.00(0.00-5765.73)
Congenital Anomalies	4(0.04%)	2.25(0.61-5.76)	1(0.03%)	4.10(0.10-22.82)	0(0)	0.00(0.00-4.61)	1(0.08%)	1.78(0.05-9.92)	2(0.47%)	11.55#(1.40-41.72)
Symptoms,signs and ill-defined conditions	50(0.52%)	3.62#(2.68-4.77)	13(0.36%)	6.38#(3.39-10.90)	24(0.56%)	3.98#(2.55-5.93)	9(0.72%)	2.08(0.95-3.95)	4(0.94%)	2.78(0.76-7.12)
Accidents and Adverse Effects	114(1.18%)	2.06#(1.70-2.48)	21(0.58%)	2.88#(1.78-4.40)	46(1.06%)	1.92#(1.40-2.56)	31(2.46%)	1.73#(1.17-2.45)	16(3.75%)	2.67#(1.53-4.34)
Suicide and Self-Inflicted Injury	46(0.48%)	2.49#(1.82-3.32)	19(0.52%)	7.45#(4.49-11.64)	12(0.28%)	1.41(0.73-2.47)	14(1.11%)	2.44#(1.33-4.09)	1(0.23%)	0.58(0.01-3.23)
Homicide and Legal Intervention	4(0.04%)	1.48(0.40-3.78)	0(0)	0.00(0.00-8.16)	4(0.09%)	3.11(0.85-7.96)	0(0)	0.00(0.00-4.81)	0(0)	0.00(0.00-18.00)
Other Cause of Death	400(4.14%)	1.72#(1.56-1.90)	97(2.66%)	3.61#(2.93-4.40)	128(2.96%)	1.44#(1.20-1.71)	115(9.14%)	1.39#(1.14-1.66)	60(14.05%)	1.79#(1.36-2.30)
