# Supplementary material for: Causes of death after oral cancer diagnosis: a population based study
Source: Front Oncol. 2024 Nov 12;14:1481688. doi: 10.3389/fonc.2024.1481688 (PMC11588711; doi:10.3389/fonc.2024.1481688)
Supplement: Supplementary file 1 [file DataSheet1.zip › Supplementary files/Supplementary Tables/Table S2.xlsx]

## Sheet: SMRs
Supplementary Table 2 Standardized-mortality ratios(SMRs) for each cause of death in female oral cancer patients
	Timing of Death After Diagnosis
	All years		<1 year		1 to <5 years		5 to <10 years		≥10 years
	No.(%)	SMR(95% CI)	No.(%)	SMR(95% CI)	No.(%)	SMR(95% CI)	No.(%)	SMR(95% CI)	No.(%)	SMR(95% CI)
Cause of Death	5398(100%)	4.14#(4.03-4.25)	1719(100%)	10.69#(10.19-11.21)	2370(100%)	4.33#(4.16-4.51)	945(100%)	2.16#(2.02-2.30)	364(100%)	2.31#(2.08-2.56)
All Malignant Cancers	3889(72.05%)	14.95#(14.48-15.43)	1462(85.05%)	43.44#(41.24-45.73)	1807(76.24%)	15.94#(15.22-16.70)	466(49.31%)	5.52#(5.03-6.05)	154(42.31%)	5.35#(4.54-6.27)
Oral Cavity and Pharynx	2297(42.55%)	879.78#(844.17-916.51)	972(56.54%)	3017.58#(2830.83-3213.41)	1057(44.60%)	951.00#(894.52-1010.10)	207(21.90%)	238.56#(207.17-273.36)	61(16.76%)	197.03#(150.72-253.10)
Other Oral Cavity and Pharynx	127(2.35%)	394.13#(328.57-468.94)	47(2.73%)	1034.92#(760.42-1376.22)	59(2.49%)	407.17#(309.96-525.22)	18(1.90%)	179.54#(106.41-283.75)	3(0.82%)	94.78#(19.55-276.98)
Digestive System	15(0.28%)	2.11#(1.18-3.48)	14(0.81%)	1.76(0.96-2.96)	56(2.36%)	2.08#(1.57-2.71)	32(3.39%)	1.56#(1.07-2.21)	15(4.12%)	2.11#(1.18-3.48)
Respiratory System	290(5.37%)	4.27#(3.79-4.79)	51(2.97%)	5.63#(4.19-7.40)	143(6.03%)	4.74#(3.99-5.58)	70(7.41%)	3.24#(2.52-4.09)	26(7.14%)	3.65#(2.39-5.35)
Bones and Joints	78(1.44%)	164.97#(130.40-205.89)	42(2.44%)	768.03#(553.53-1038.16)	25(1.05%)	128.09#(82.89-189.09)	7(0.74%)	43.28#(17.40-89.18)	4(1.10%)	65.32#(17.80-167.25)
Soft Tissue including Heart	7(0.13%)	4.15#(1.67-8.54)	3(0.17%)	14.24#(2.94-41.61)	2(0.08%)	2.74(0.33-9.90)	1(0.11%)	1.80(0.05-10.02)	1(0.27%)	5.20(0.13-28.96)
Skin excluding Basal and Squamous	129(2.39%)	34.62#(28.91-41.14)	47(2.73%)	100.29#(73.69-133.37)	67(2.83%)	41.61#(32.25-52.85)	11(1.16%)	8.97#(4.48-16.05)	4(1.10%)	9.51#(2.59-24.35)
Breast/Genital/Urinary/Endocrine System	55(1.02%)	4.56#(3.44-5.94)	9(0.52%)	6.20#(2.84-11.77)	18(0.76%)	3.10#(1.84-4.90)	19(2.01%)	5.27#(3.17-8.22)	9(2.47%)	7.55#(3.45-14.34)
Eye and Orbit/Brain and Other Nervous System	7(0.13%)	7.00#(2.82-14.43)	1(0.06%)	5.68(0.14-31.67)	2(0.08%)	3.24(0.39-11.69)	4(0.42%)	19.47#(5.30-49.84)	0(0）	0.00(0.00-0.00)
lymph/Blood	25(0.46%)	4.62#(2.99-6.82)	4(0.23%)	6.60#(1.80-16.91)	8(0.34%)	4.22#(1.82-8.31)	7(0.74%)	3.39#(1.36-6.98)	6(1.65%)	7.13#(2.62-15.52)
Miscellaneous Malignant Cancer	884(16.38%)	45.94#(42.96-49.07)	319(18.56%)	128.78#(115.03-143.72)	429(18.10%)	51.73#(46.95-56.87)	108(11.43%)	17.20#(14.11-20.76)	28(7.69%)	12.78#(8.49-18.47)
In situ, benign or unknown behavior neoplasm	22(0.41%)	2.95#(1.85-4.46)	7(0.41%)	7.41#(2.98-15.27)	10(0.42%)	3.13#(1.50-5.76)	4(0.42%)	1.62(0.44-4.15)	1(0.27%)	1.17(0.03-6.52)
Noncancer	1487(27.55%)	3.86#(3.67-4.06)	250(14.54%)	5.38#(4.73-6.09)	553(23.33%)	3.07#(2.82-3.34)	475(50.26%)	3.77#(3.44-4.12)	209(57.42%)	6.46#(5.62-7.40)
Infections	79(1.46%)	8.24#(6.52-10.27)	24(1.40%)	13.86#(8.88-20.63)	37(1.56%)	8.39#(5.91-11.56)	12(1.27%)	5.11#(2.64-8.93）	6(1.65%)	5.47#(2.01-11.90)
Diabetes Mellitus	32(0.59%)	0.93(0.63-1.31)	6(0.35%)	1.34(0.49-2.91)	14(0.59%)	0.95(0.52-1.60)	7(0.74%)	0.62(0.25-1.27)	5(1.37%)	1.25(0.40-2.91)
Alzheimers (ICD-9 and 10 only)	71(1.32%)	0.88(0.68-1.11)	4(0.23%)	0.46(0.13-1.19)	21(0.89%)	0.66(0.41-1.01)	30(3.17%）	1.03(0.70-1.48)	16(4.40%)	1.40(0.80-2.27)
Cardiovascular Disease	455(8.43%)	3.45#(3.14-3.78)	92(5.35%)	5.35#(4.31-6.56)	164(6.92%)	2.56#(2.18-2.98)	139(14.71%)	3.37#(2.83-3.98)	60(16.48%)	6.52#(4.98-8.40)
Cerebrovascular Diseases	118(2.19%)	1.36#(1.13-1.63)	13(0.76%)	1.18(0.63-2.03)	4591.90%）	1.24(0.90-1.66)	38(4.02%)	1.31(0.93-1.80)	22(6.04%)	2.10#(1.31-3.17)
Pneumonia and Influenza	57(1.06%)	1.89#(1.43-2.45)	7(0.41%)	1.74(0.70-3.58)	26(1.10%)	2.00#(1.31-2.93)	18(1.90%)	1.83#(1.09-2.90)	6(1.65%)	1.84(0.67-4.00)
Chronic Obstructive Pulmonary Disease and Allied Cond	164(3.04%)	1.96#(1.67-2.29)	22(1.28%)	2.16#(1.35-3.27)	57(2.41%)	1.60#(1.21-2.07)	62(6.56%)	2.22#(1.70-2.85)	23(6.32%)	2.35#(1.49-3.53)
Stomach and Duodenal Ulcers	2(0.04%)	1.23(0.15-4.45)	2(0.12%)	9.57#(1.16-34.55)	0(0)	0.00(0.00-5.38)	0(0)	0.00(0.00-6.89)	0(0)	0.00(0.00-19.01)
Chronic Liver Disease and Cirrhosis	40(0.74%)	4.03#(2.88-5.49)	6(0.35%)	5.15#(1.89-11.21)	21(0.89%)	4.96#(3.07-7.58)	11(1.16%)	3.29#(1.64-5.88)	2(0.55%)	1.69(0.20-6.11)
Nephritis/Nephrotic Syndrome/Nephrosis	29(0.54%)	1.20(0.81-1.73)	4(0.23%)	1.29(0.35-3.31)	8(0.34%)	0.77(0.33-1.53)	10(1.06%)	1.26(0.61-2.32)	7(1.92%)	2.54#(1.02-5.24)
Pregnancy/Childbirth/Puerperium	1(0.02%)	15.90(0.40-88.57)	0(0)	0.00(0.00-362.41)	1(0.04%)	31.49(0.80-175.42)	0(0)	0.00(0.00-208.41)	0(0)	0.00(0.00-1129.51)
Congenital Anomalies	4(0.07%)	3.41(0.93-8.73)	1(0.06%)	6.78(0.17-37.80)	1(0.04%)	1.96(0.05-10.93)	1(0.11%)	2.60(0.07-14.46)	1(0.27%)	7.67(0.19-42.74)
Symptoms,signs and ill-defined conditions	35(0.65%)	1.96#(1.37-2.73)	7(0.41%)	2.92#(1.17-6.02)	15(0.63%)	1.90#(1.06-3.13)	11(1.16%)	1.91(0.95-3.42)	2(0.55%)	1.12(0.14-4.05)
Accidents and Adverse Effects	57(1.06%)	1.65#(1.25-2.14)	8(0.47%)	1.98(0.85-3.90)	19(0.80%)	1.31(0.79-2.05)	21(2.22%)	1.78#(1.10-2.71)	9(2.47%)	2.11(0.97-4.01)
Suicide and Self-Inflicted Injury	9(0.17%)	2.57#(1.17-4.87)	2(0.12%)	4.48(0.54-16.18)	1(0.04%)	0.63(0.02-3.51)	6(0.63%)	5.34#(1.96-11.63)	0(0)	0.00(0.00-10.50)
Homicide and Legal Intervention	2(0.04%)	2.29(0.28-8.28)	0(0)	0.00(0.00-30.80)	2(0.08%)	5.11(0.62-18.46)	0(0)	0.00(0.00-13.50)	0(0)	0.00(0.00-41.71)
Other Cause of Death	332(6.15%)	1.30#(1.16-1.45)	52(3.03%)	1.86#(1.39-2.44)	121(5.11%)	1.20(1.00-1.43)	109(11.53%)	1.20(0.99-1.45)	50(13.74%)	1.40#(1.04-1.85)
