# Supplementary material for: Causes of death after oral cancer diagnosis: a population based study
Source: Front Oncol. 2024 Nov 12;14:1481688. doi: 10.3389/fonc.2024.1481688 (PMC11588711; doi:10.3389/fonc.2024.1481688)
Supplement: Supplementary file 1 [file DataSheet1.zip › Supplementary files/Supplementary Tables/Table S20.xlsx]

## Sheet: SMRs
Supplementary Table 20 Standardized-mortality ratios(SMRs) for each cause of death in oral cancer patients underwent surgery
	Timing of Death After Diagnosis
	All years		<1 year		1 to <5 years		5 to <10 years		≥10 years
	No.(%)	SMR(95% CI)	No.(%)	SMR(95% CI)	No.(%)	SMR(95% CI)	No.(%)	SMR(95% CI)	No.(%)	SMR(95% CI)
Cause of Death	9681(100%)	3.57#(3.50-3.64)	2007(100%)	6.82#(6.53-7.13)	4858(100%)	4.26#(4.14-4.38)	2101(100%)	2.27#(2.17-2.37)	715(100%)	2.03#(1.89-2.19)
All Malignant Cancers	6650(68.69%)	10.72#(10.47-10.98)	1628(81.12%)	22.61#(21.52-23.73)	3675(75.65%)	13.61#(13.17-14.05)	1061(50.50%)	5.19#(4.88-5.51)	286(40.00%)	3.88#(3.45-4.36)
Oral Cavity and Pharynx	3476(35.91%)	329.29#(318.43-340.42)	995(49.58%)	854.71#(802.42-909.51)	1957(40.28%)	433.25#(414.27-452.88)	421(20.04%)	118.57#(107.51-130.45)	103(14.41%)	77.79#(63.49-94.34)
Other Oral Cavity and Pharynx	212(2.19%)	120.10#9104.48-137.40）	47(2.34%)	212.66#(156.25-282.79)	117(2.41%)	147.36#(121.87-176.61)	42(2.00%)	74.88#(53.97-101.22)	6(0.84%)	31.69#(11.63-68.98)
Digestive System	285(2.94%）	1.74#(1.54-1.95)	24(1.20%)	1.29(0.83-1.92)	136(2.80%)	1.92#(1.61-2.27)	93(4.43%)	1.70#(1.37-2.08)	32(4.48%)	1.60#(1.09-2.26)
Respiratory System	665(6.87%)	3.83#(3.55-4.13)	72(3.59%)	3.35#(2.62-4.22)	336(6.92%)	4.33#(3.88-4.82)	198(9.42%)	3.57#(3.09-4.10)	59(8.25%)	3.11#(2.36-4.01)
Bones and Joints	127(1.31%)	106.71#(88.96-126.96)	50(2.49%)	404.03#(299.88-532.67)	58(1.19%)	117.34#(89.10-151.69)	14(0.67%)	34.10#(18.64-57.21)	5(0.70%)	30.95#(10.05-72.22)
Soft Tissue including Heart	9(0.09%)	2.21#(1.01-4.19)	2(0.10%)	4.38(0.53-15.84)	1(0.02%)	0.57(0.01-3.17)	1(0.05%)	0.73(0.02-4.09)	5(0.70%)	10.08#(3.27-23.52)
Skin excluding Basal and Squamous	283(2.92%)	20.24#(17.95-22.75)	65(3.24%)	41.07#(31.70-52.35)	176(3.62%)	28.96#(24.84-33.57)	31(1.48%)	6.66#(4.53-9.45)	11(1.54%)	6.60#(3.30-11.82)
Breast/Genital/Urinary/Endocrine System	111(1.15%)	4.62#(3.80-5.56)	7(0.35%)	2.41(0.97-4.96)	43(0.89%)	3.45#(2.50-4.65)	48(2.28%)	6.68#(4.92-8.85)	13(1.82%)	8.69#(4.63-14.86)
Eye and Orbit/Brain and Other Nervous System	16(0.17%)	7.10#(4.06-11.52)	1(0.05%)	3.54(0.09-19.72)	7(0.14%)	4.77#(1.92-9.83)	8(0.38%)	15.84#(6.84-31.21)	0(0)	0.00(0.00-0.00)
lymph/Blood	60(0.62%)	4.08#(3.11-5.25)	6(0.30%)	3.62#(1.33-7.87)	24(0.49%)	3.79#(2.43-5.64)	20(0.95%)	3.61#(2.20-5.57)	10(1.40%)	8.48#(4.07-15.59)
Miscellaneous Malignant Cancer	1618(16.71%)	34.13#(32.49-35.84)	406(20.23%)	74.70#(67.61-82.33)	937(19.29%)	45.75#(42.86-48.77)	227(10.80%)	14.44#(12.62-16.45)	48(6.71%)	8.33#(6.14-11.04)
In situ, benign or unknown behavior neoplasm	47(0.49%)	2.77#(2.04-3.69)	10(0.50%)	5.41#(2.59-9.95)	21(0.43%)	2.91#(1.80-4.45)	13(0.62%)	2.26#(1.20-3.86)	3(0.42%)	1.41(0.29-4.12)
Noncancer	2984(30.82%)	4.18#(4.03-4.34)	369(18.39%)	4.26#(3.84-4.72)	1162(23.92%)	3.41#(3.21-3.61)	1027(48.88%)	4.54#(4.27-4.83)	426(59.58%)	7.17#(6.51-7.89)
Infections	146(1.51%)	8.72#(7.37-10.26)	32(1.59%)	11.74#(8.03-16.57)	60(1.24%)	7.24#(5.53-9.33)	44(2.09%)	9.39#(6.82-12.60)	10(1.40%)	9.62#(4.61-17.69)
Diabetes Mellitus	73(0.75%)	0.89(0.70-1.12)	12(0.60%)	1.34(0.69-2.33)	29(0.60%)	0.84(0.57-1.21)	20(0.95%)	0.72(0.44-1.12)	12(1.68%)	1.13(0.58-1.98)
Alzheimers (ICD-9 and 10 only)	102(1.05%)	0.92(0.75-1.12)	3(0.15%)	0.30#(0.06-0.88)	30(0.62%)	0.69#(0.47-0.98)	44(2.09%)	1.09(0.79-1.46)	25(3.50%)	1.51(0.97-2.22)
Cardiovascular Disease	976(10.08%)	3.88#(3.64-4.14)	131(6.53%)	4.03#(3.37-4.79)	401(8.25%)	3.28#(2.96-3.61)	307(14.61%)	3.96#(3.53-4.43)	137(19.16%)	7.25#(6.09-8.57)
Cerebrovascular Diseases	204(2.11%)	1.39#(1.20-1.59)	24(1.20%)	1.49(0.96-2.22)	72(148%)	1.17(0.92-1.47)	80(3.81%)	1.60#(1.27-1.99)	28(3.92%)	1.46(0.97-2.11)
Pneumonia and Influenza	119(1.23%)	2.04#(1.69-2.44)	19(0.95%)	2.86#(1.72-4.46)	49(1.01%)	1.95#(1.45-2.58)	36(1.71%）	1.84#(1.29-2.54)	15(2.10%)	2.14#(1.20-3.54)
Chronic Obstructive Pulmonary Disease and Allied Cond	292(3.02%)	1.75#(1.56-1.96)	27(1.35%)	1.49(0.98-2.17)	103(2.12%)	1.45#(1.18-1.76)	116(5.52%)	2.05#(1.69-2.46)	46(6.43%)	2.21#(1.62-2.95)
Stomach and Duodenal Ulcers	9(0.09%)	2.64#(1.21-5.01)	2(0.10%)	5.20(0.63-18.78)	4(0.08%)	2.76(0.75-7.08)	2(0.10%)	1.74(0.21-6.30)	1(0.14%)	2.31(0.06-12.87)
Chronic Liver Disease and Cirrhosis	97(1.00%)	2.83#(2.30-3.45)	9(0.45%)	2.33#(1.06-4.42)	51(1.05%)	3.43#(2.55-4.51)	30(1.43%)	2.63#(1.78-3.76)	7(0.98%)	1.70(0.69-3.51)
Nephritis/Nephrotic Syndrome/Nephrosis	54(0.56%)	1.06(0.80-1.38)	3(0.15%)	0.53(0.11-1.56)	15(0.31%)	0.69(0.39-1.14)	27(1.29%)	1.57#(1.04-2.29)	9(1.26%)	1.41(0.64-2.67)
Pregnancy/Childbirth/Puerperium	1(0.01%)	18.82(0.48-104.83)	0(0)	0.00(0.00-456.96)	1(0.02%)	37.45(0.95-208.67)	0(0)	0.00(0.00-239.10)	0(0)	0.00(0.00-1251.63)
Congenital Anomalies	7(0.07%)	2.62#(1.05-5.40)	1(0.05%)	3.19(0.08-17.80)	3(0.06%)	2.56(0.53-7.47)	2(0.10%)	2.28(0.28-8.23)	1(0.14%)	3.24(0.08-18.07)
Symptoms,signs and ill-defined conditions	53(0.55%)	1.78#(1.33-2.32)	8(0.40%)	2.33#(1.01-4.59)	23(0.47%)	1.75#(1.11-2.63)	14(0.67%)	1.41(0.77-2.36)	8(1.12%)	2.41#(1.04-4.76)
Accidents and Adverse Effects	147(1.52%)	1.63#(1.38-1.91)	11(0.55%)	1.13(0.56-2.02)	73(1.50%)	1.90#(1.49-2.39)	45(2.14%)	1.46#(1.07-1.96)	18(2.52%)	1.56(0.93-2.47)
Suicide and Self-Inflicted Injury	67(0.69%)	2.85#(2.21-3.62)	15(0.75%)	5.30#(2.97-8.74)	26(0.54%)	2.46#(1.61-3.60)	22(1.05%)	2.91#(1.83-4.41)	4(0.56%)	1.55(0.42-3.97)
Homicide and Legal Intervention	4(0.04%)	1.13(0.31-2.91)	0(0)	0.00(0.00-7.59)	3(0.06%)	1.83(0.38-5.35)	1(0.05%)	0.94(0.02-5.24)	0(0)	0.00(0.00-10.88)
Other Cause of Death	633(6.54%)	1.34#(1.24-1.45)	72(3.59%)	1.64#(1.28-2.07)	219(4.51%)	1.20#(1.04-1.37)	237(11.28%)	1.38#(1.21-1.57)	105(14.69%)	1.45#(1.18-1.75)
