# Supplementary material for: Causes of death after oral cancer diagnosis: a population based study
Source: Front Oncol. 2024 Nov 12;14:1481688. doi: 10.3389/fonc.2024.1481688 (PMC11588711; doi:10.3389/fonc.2024.1481688)
Supplement: Supplementary file 1 [file DataSheet1.zip › Supplementary files/Supplementary Tables/Table S21.xlsx]

## Sheet: SMRs
Supplementary Table 21 Standardized-mortality ratios(SMRs) for each cause of death in oral cancer patients without surgery
	Timing of Death After Diagnosis
	All years		<1 year		1 to <5 years		5 to <10 years		≥10 years
	No.(%)	SMR(95% CI)	No.(%)	SMR(95% CI)	No.(%)	SMR(95% CI)	No.(%)	SMR(95% CI)	No.(%)	SMR(95% CI)
Cause of Death	7877(100%)	5.93#(5.80-6.06)	3043(100%)	17.37#(16.76-18.00)	3321(100%)	6.03#(5.83-6.24)	1113(100%)	2.50#(2.36-2.66)	400(100%)	2.51#(2.27-2.77)
All Malignant Cancers	6071(77.07%)	17.46#(17.02-17.90)	2562(84.19%)	55.93#(53.78-58.14)	2710(81.60%)	18.20#(17.52-18.89)	620(55.71%)	5.41#(4.99-5.85)	179(44.75%)	4.66#(4.00-5.40)
Oral Cavity and Pharynx	3576(45.40%)	501.46#(485.16-518.17)	1687(55.44%)	1938.66#(1847.24-2033.43)	1554(46.79%)	511.01#(485.92-537.07)	259(23.27%)	107.49#(94.79-121.40)	76(19.00%)	93.79#(73.89-117.39)
Other Oral Cavity and Pharynx	337(4.28%)	265.51#(237.91-295.42)	142(4.67%)	812.65#(684.49-957.84)	148(4.46%)	260.61#(220.31-306.14)	32(2.88%)	79.25#(54.21-111.88)	15(3.75%)	122.10#(68.34-201.39)
Digestive System	233(2.96%)	2.41#(2.11-2.74)	44(1.45%)	3.57#(2.60-4.80)	105(3.16%)	2.55#(2.09-3.09)	56(5.03%)	1.74#(1.31-2.26)	28(7.00%)	2.58#(1.72-3.73)
Respiratory System	530(6.73%)	5.17#(4.74-5.63)	122(4.01%)	8.62#(7.16-10.30)	255(7.68%)	5.66#(4.98-6.40)	126(11.32%)	3.84#(3.19-4.57)	27(6.75%)	2.59#(1.71-3.76)
Bones and Joints	48(0.61%)	71.16#(52.47-94.35)	40(1.31%)	501.65#(358.38-683.10)	7(0.21%)	25.20#(10.13-51.93)	1(0.09%)	4.29(0.11-23.91)	0(0)	0.00(0.00-43.93)
Soft Tissue including Heart	9(0.11%)	3.88#(1.77-7.37)	2(0.07%)	6.85(0.83-24.74)	4(0.12%)	4.04#(1.10-10.33)	3(0.27%)	3.87(0.80-11.30)	0(0)	0.00(0.00-14.14)
Skin excluding Basal and Squamous	230(2.92%)	26.57#(23.25-30.23)	98(3.22%)	88.98#(72.24-108.44)	109(3.28%)	29.20#(23.98-35.22)	21(1.89%)	7.33#(4.54-11.20)	2(0.50%)	2.09(0.25-7.55)
Breast/Genital/Urinary/Endocrine System	44(0.56%)	5.46#(3.97-7.33)	6(0.20%)	5.34#(1.96-11.62)	18(0.54%)	3.83#(2.27-6.05)	15(1.35%)	7.68#(4.30-12.67)	5(1.25%)	18.19#(5.91-42.46)
Eye and Orbit/Brain and Other Nervous System	15(0.19%)	16.32#(9.13-26.91)	5(0.16%)	22.36#(7.26-52.19)	6(0.18%)	13.48#(4.95-29.34)	3(0.27%)	17.34#(3.58-50.68)	1(0.25%)	12.89(0.33-71.84)
lymph/Blood	50(0.63%)	6.65#(4.93-8.76)	4(0.13%)	4.58#(1.25-11.74)	20(0.60%)	5.89#(3.60-9.10)	18(1.62%)	6.89#(4.08-10.89)	8(2.00%)	12.45#(5.38-24.54)
Miscellaneous Malignant Cancer	1336(16.96%)	50.40#(47.74-53.18)	554(18.21%)	159.19#(146.21-173.02)	632(19.03%)	56.09#(51.80-60.63)	118(10.60%)	13.46#(11.14-16.12)	32(8.00%)	10.69#(7.31-15.09)
In situ, benign or unknown behavior neoplasm	31(0.39%)	3.75#(2.55-5.32)	13(0.43%)	12.07#(6.42-20.63)	11(0.33%)	3.22#(1.61-5.75)	5(0.45%)	1.80(0.58-4.20)	2(0.50%)	2.02(0.24-7.30)
Noncancer	1775(22.53%)	7.02#(6.70-7.36)	468(15.38%)	13.50#(12.31-14.78)	600(18.07%)	5.08#(4.68-5.50)	488(43.85%)	6.01#(5.49-6.57)	219(54.75%)	11.60#(10.11-13.24)
Infections	120(1.52%)	10.95#(9.08-13.09)	50(1.64%)	30.77#(22.84-40.57)	37(1.11%)	6.75#(4.76-9.31)	26(2.34%)	7.78#(5.08-11.40)	7(1.75%)	13.48#(5.42-27.78)
Diabetes Mellitus	50(0.63%)	1.12(0.83-1.48)	15(0.49%)	2.66#(1.49-4.38)	18(0.54%)	0.98(0.58-1.54)	15(1.35%)	0.99(0.55-1.63)	2(0.50%)	0.37(0.04-1.34)
Alzheimers (ICD-9 and 10 only)	33(0.42%)	0.99(0.68-1.39)	4(0.13%)	0.88(0.24-2.25)	13(0.39%)	1.02(0.54-1.74)	11(0.99%)	0.97(0.49-1.74)	5(1.25%)	1.07(0.35-2.49)
Cardiovascular Disease	602(7.64%)	6.98#(6.44-7.57)	171(5.62%)	13.04#(11.16-15.14)	204(6.14%)	4.87#(4.22-5.58)	166(14.91%)	6.45#(5.50-7.50)	61(15.25%)	11.27#(8.62-14.47)
Cerebrovascular Diseases	120(1.52%)	1.98#(1.64-2.37)	20(0.66%)	2.33#(1.42-3.60)	37(1.11%)	1.49#(1.05-2.06)	37(3.32%）	1.86#(1.31-2.56)	26(6.50%)	3.58#(2.34-5.25)
Pneumonia and Influenza	75(0.95%)	3.03#(2.38-3.80)	15(0.49%)	4.17#(2.34-6.88)	22(0.66%)	2.14#(1.34-3.24)	25(2.25%)	3.10#(2.01-4.58)	13(3.25%)	4.57#(2.43-7.81)
Chronic Obstructive Pulmonary Disease and Allied Cond	151(1.92%)	1.85#(1.57-2.17)	33(1.08%)	3.19#(2.20-4.48)	47(1.42%)	1.39#(1.02-1.85)	39(3.50%)	1.41#(1.00-1.93)	32(8.00%)	3.27#(2.23-4.61)
Stomach and Duodenal Ulcers	7(0.09%)	4.15#(1.67-8.56)	4(0.13%)	17.57#(4.79-44.98)	1(0.03%)	1.43(0.04-7.96)	2(0.18%)	3.58(0.43-12.94)	0(0)	0.00(0.00-18.52)
Chronic Liver Disease and Cirrhosis	35(0.44%)	1.49#(1.04-2.07)	9(0.30%)	3.09#(1.41-5.87)	21(0.63%)	2.04#(1.26-3.11)	4(0.36%)	0.51(0.14-1.31)	1(0.25%)	0.40(0.01-2.25)
Nephritis/Nephrotic Syndrome/Nephrosis	25(0.32%)	1.04(0.67-1.53)	8(0.26%)	2.43#(1.05-4.79)	12(0.36%)	1.20(0.62-2.10)	3(0.27%)	0.38(0.08-1.10)	2(0.50%)	0.70(0.09-2.55)
Pregnancy/Childbirth/Puerperium	0(0)	0.00(0.00-387.65)	0(0)	0.00(0.00-1784.27)	0(0)	0.00(0.00-745.96)	0(0)	0.00(0.00-1669.11)	0(0)	0.00(0.00-12574.08)
Congenital Anomalies	3(0.04%)	1.93(0.40-5.65)	0(0)	0.00(0.00-17.98)	0(0)	0.00(0.00-5.37)	1(0.09%)	1.99(0.05-11.10)	2(0.50%)	12.79#(1.55-46.19)
Symptoms,signs and ill-defined conditions	37(0.47%)	2.99#(2.11-4.13)	11(0.36%)	5.86#(2.92-10.48)	17(0.51%)	3.19#(1.86-5.10)	8(0.72%)	2.07(0.90-4.09)	1(0.25%)	0.78(0.02-4.32)
Accidents and Adverse Effects	106(1.35%)	2.19#(1.79-2.64)	23(0.76%)	3.68#(2.33-5.52)	39(1.17%)	1.88#(1.34-2.57)	31(2.79%)	1.93#(1.31-2.74)	13(3.25%)	2.39#(1.27-4.08)
Suicide and Self-Inflicted Injury	51(0.65%)	3.10#(2.31-4.07)	17(0.56%)	7.91#(4.61-12.66)	18(0.54%)	2.42#(1.43-3.82)	15(1.35%)	2.85#(1.60-4.70)	1(0.25%)	0.62(0.02-3.46)
Homicide and Legal Intervention	3(0.04%)	1.32(0.27-3.86)	0(0)	0.00(0.00-10.15)	3(0.09%)	2.82(0.58-8.23)	0(0)	0.00(0.00-5.56)	0(0)	0.00(0.00-20.40)
Other Cause of Death	357(4.53%)	1.72#(1.55-1.91)	88(2.89%)	3.62#(2.90-4.46)	111(3.34%)	1.42#(1.17-1.71)	105(9.43%)	1.41#(1.16-1.71)	53(13.25%)	1.73#(1.30-2.27)
