# Supplementary material for: Causes of death after oral cancer diagnosis: a population based study
Source: Front Oncol. 2024 Nov 12;14:1481688. doi: 10.3389/fonc.2024.1481688 (PMC11588711; doi:10.3389/fonc.2024.1481688)
Supplement: Supplementary file 1 [file DataSheet1.zip › Supplementary files/Supplementary Tables/Table S22.xlsx]

## Sheet: SMRs
Supplementary Table 22 Standardized-mortality ratios(SMRs) for each cause of death in oral cancer patients lack of information about surgery
	Timing of Death After Diagnosis
	All years		<1 year		1 to <5 years		5 to <10 years		≥10 years
	No.(%)	SMR(95% CI)	No.(%)	SMR(95% CI)	No.(%)	SMR(95% CI)	No.(%)	SMR(95% CI)	No.(%)	SMR(95% CI)
Cause of Death	96(100%)	7.56#(6.13-9.23)	35(100%)	19.80#(13.79-27.54)	44(100%)	8.37#(6.08-11.23)	10(100%)	2.41#(1.16-4.43)	7(100%)	4.61#(1.85-9.49)
All Malignant Cancers	75(78.13%)	22.75#(17.89-28.52)	30(85.71%)	64.81#(43.72-92.52)	37(84.09%)	26.38#(18.58-36.37)	6(60.00%)	5.65#(2.07-12.29)	2(28.57%)	5.42(0.66-19.57)
Oral Cavity and Pharynx	50(52.08%)	725.03#(538.13-955.87)	24(68.57%)	2692.95#(1725.42-4006.89)	22(50.00%)	772.72#(484.26-1169.91)	4(40.00%)	172.04#(46.88-440.50)	0(0)	0.00(0.00-442.87)
Other Oral Cavity and Pharynx	3(3.13%)	247.61#(51.06-723.61)	1(2.86%)	569.61#(14.42-3173.65)	2(4.55%)	380.79#(46.12-1375.54)	0(0)	0.00(0.00-956.80)	0(0)	0.00(0.00-2944.78)
Digestive System	3(3.13%)	3.24(0.67-9.48)	0(0)	0.00(0.00-29.11)	2(4.55%)	5.18(0.63-18.71)	0(0)	0.00(0.00-12.11)	1(14.29%)	9.31(0.24-51.90)
Respiratory System	4(4.17%)	4.19#(1.14-10.72)	1(2.86%)	7.13(0.18-39.74)	2(4.55%)	4.82(0.58-17.42)	1(10.00%)	3.32(0.08-18.48)	0(0)	0.00(0.00-37.17)
Bones and Joints	0(0)	0.00(0.00-557.59)	0(0)	0.00(0.00-4295.55)	0(0)	0.00(0.00-1369.13)	0(0)	0.00(0.00-1662.89)	0(0)	0.00(0.00-4368.90)
Soft Tissue including Heart	0(0)	0.00(0.00-163.52)	0(0)	0.00(0.00-1234.00)	0(0)	0.00(0.00-383.85)	0(0)	0.00(0.00-502.97)	0(0)	0.00(0.00-1405.12)
Skin excluding Basal and Squamous	4(4.17%)	49.15#(13.39-125.85)	2(5.71%)	189.95#(23.00-686.15)	1(2.27%)	28.48(0.72-158.70)	0(0)	0.00(0.00-139.88)	1(14.29%)	106.72#(2.70-594.63)
Breast/Genital/Urinary/Endocrine System	1(1.04%)	28.00(0.71-156.03)	0(0)	0.00(0.00-103.30)	1(2.27%)	0.00(0.00-0.00)	0(0)	0.00(0.00-0.00)	0(0)	0.00(0.00-0.00)
Eye and Orbit/Brain and Other Nervous System	0(0)	0.00(0.00-0.00)	0(0)	0.00(0.00-0.00)	0(0)	0.00(0.00-0.00)	0(0)	0.00(0.00-0.00)	0(0)	0.00(0.00-0.00)
lymph/Blood	0(0)	0.00(0.00-0.00)	0(0)	0.00(0.00-0.00)	0(0)	0.00(0.00-0.00)	0(0)	0.00(0.00-0.00)	0(0)	0.00(0.00-0.00)
Miscellaneous Malignant Cancer	13(13.54%)	52.00#(27.69-88.93)	3(8.57%)	86.55#(17.85-252.93)	9(20.45%)	84.77#(38.76-160.91)	1(10.00%)	12.38(0.31-68.96)	0(0)	0.00(0.00-130.10)
In situ, benign or unknown behavior neoplasm	0(0)	0.00(0.00-48.43)	0(0)	0.00(0.00-350.83)	0(0)	0.00(0.00-113.70)	0(0)	0.00(0.00-150.76)	0(0)	0.00(0.00-422.04)
Noncancer	21(21.88%)	6.36#(3.93-9.71)	5(14.29%)	15.03#(4.88-35.08)	7(15.91%)	4.66#(1.87-9.60)	4(40.00%)	3.72#(1.01-9.52)	5(71.43%)	12.69#(4.12-29.62)
Infections	3(3.13%)	6.88#(1.42-20.11)	1(2.86%)	23.85(0.60-132.87)	1(2.27%)	5.73(0.15-31.92)	1(10.00%)	4.56(0.12-25.38)	0(0)	0.00(0.00-0.00)
Diabetes Mellitus	0(0)	0.00(0.00-8.66)	0(0)	0.00(0.00-61.44)	0(0)	0.00(0.00-21.29)	0(0)	0.00(0.00-26.07)	0(0)	0.00(0.00-71.94)
Alzheimers (ICD-9 and 10 only)	2(2.08%)	6.36(0.77-22.98)	0(0)	0.00(0.00-84.22)	1(2.27%)	8.30(0.21-46.22)	1(10.00%)	9.33(0.24-51.98)	0(0)	0.00(0.00-86.03)
Cardiovascular Disease	3(3.13%)	20.82#(4.29-60.84)	1(2.86%)	103.24#(2.61-575.22)	0(0)	0.00(0.00-61.46)	1(10.00%)	23.80(0.60-132.63)	1(14.29%)	30.87(0.78-172.01)
Cerebrovascular Diseases	1(1.04%)	1.76(0.04-9.78)	1(2.86%)	11.53(0.29-64.24)	0(0)	0.00().00-15.82)	0(0)	0.00(0.00-20.10)	0(0)	0.00(0.00-55.73)
Pneumonia and Influenza	2(2.08%)	8.69#(1.05-31.41)	0(0)	0.00(0.00-101.52)	1(2.27%)	10.35(0.26-57.65)	0(0)	0.00(0.00-51.33)	1(14.29%)	39.73#(1.01-221.35)
Chronic Obstructive Pulmonary Disease and Allied Cond	3(3.13%)	3.99(0.82-11.66)	0(0)	0.00(0.00-36.72)	3(6.82%)	9.45#(1.95-27.62)	0(0)	0.00(0.00-15.02)	0(0)	0.00(0.00-41.75)
Stomach and Duodenal Ulcers	0(0)	0.00(0.00-228.70)	0(0)	0.00(0.00-1582.97)	0(0)	0.00(0.00-551.28)	0(0)	0.00(0.00-713.18)	0(0)	0.00(0.00-1905.79)
Chronic Liver Disease and Cirrhosis	2(2.08%)	8.24(1.00-29.76)	1(2.86%)	30.61(0.78-170.57)	1(2.27%)	9.80(0.25-64.61)	0(0)	0.00(0.00-46.56)	0(0)	0.00(0.00-127.75)
Nephritis/Nephrotic Syndrome/Nephrosis	0(0)	0.00(0.00-16.43)	0(0)	0.00(0.00-110.72)	0(0)	0.00(0.00-38.83)	0(0)	0.00(0.00-51.45)	0(0)	0.00(0.00-150.36)
Pregnancy/Childbirth/Puerperium	0(0)	0.00(0.00-15283.25)	0(0)	0.00(0.00-95185.94)	0(0)	0.00(0.00-32015.18)	0(0)	0.00(0.00-59406.19)	0(0)	0.00(0.00-145838.09)
Congenital Anomalies	0(0)	0.00(0.00-218.83)	0(0)	0.00(0.00-1525.95)	0(0)	0.00(0.00-507.28)	0(0)	0.00(0.00-697.69)	0(0)	0.00(0.00-1961.34)
Symptoms,signs and ill-defined conditions	1(1.04%)	8.38(0.21-46.70)	1(2.86%)	53.97#(1.37-300.71)	0(0)	0.00(0.00-71.60)	0(0)	0.00(0.00-101.12)	0(0)	0.00(0.00-288.54)
Accidents and Adverse Effects	2(2.08%)	3.85(0.47-13.89)	0(0)	0.00(0.00-52.31)	0(0)	0.00(0.00-16.66)	1(10.00%)	5.91(0.15-32.90)	1(14.29%)	17.01(0.43-94.80)
Suicide and Self-Inflicted Injury	0(0)	0.00(0.00-21.48)	0(0)	0.00(0.00-150.06)	0(0)	0.00(0.00-49.22)	0(0)	0.00(0.00-69.12)	0(0)	0.00(0.00-196.25)
Homicide and Legal Intervention	0(0)	0.00(0.00-123.03)	0(0)	0.00(0.00-767.32)	0(0)	0.00(0.00-257.52)	0(0)	0.00(0.00-419.90)	0(0)	0.00(0.00-1785.99)
Other Cause of Death	2(2.08%)	1.00(0.12-3.63)	0(0)	0.00(0.00-15.13)	0(0)	0.00(0.00-4.86)	0(0)	0.00(0.00-5.33)	2(28.57%)	6.75(0.82-24.37)
