# Supplementary material for: Causes of death after oral cancer diagnosis: a population based study
Source: Front Oncol. 2024 Nov 12;14:1481688. doi: 10.3389/fonc.2024.1481688 (PMC11588711; doi:10.3389/fonc.2024.1481688)
Supplement: Supplementary file 1 [file DataSheet1.zip › Supplementary files/Supplementary Tables/Table S23.xlsx]

## Sheet: SMRs
Supplementary Table 23 Standardized-mortality ratios(SMRs) for each cause of death in oral cancer patients with radiotherapy
	Timing of Death After Diagnosis
	All years		<1 year		1 to <5 years		5 to <10 years		≥10 years
	No.(%)	SMR(95% CI)	No.(%)	SMR(95% CI)	No.(%)	SMR(95% CI)	No.(%)	SMR(95% CI)	No.(%)	SMR(95% CI)
Cause of Death	11281(100%)	5.16#(5.06-5.26)	3019(100%)	11.39#(10.98-11.80)	5672(100%)	6.22#(6.06-6.39)	1925(100%)	2.62#(2.50-2.74)	665(100%)	2.42#(2.24-2.61)
All Malignant Cancers	8583(76.08%)	15.24#(14.92-15.56)	2544(84.27%)	35.96#(34.57-37.38)	4646(81.91%)	19.11#(18.56-19.66)	1089(56.57%)	5.89#(5.54-6.25)	304(45.71%)	4.73#(4.21-5.29)
Oral Cavity and Pharynx	4883(43.29%)	439.87#(427.62-452.38)	1662(55.05%)	1268.95#(1208.67-1331.46)	2642(46.58%)	555.23#(534.26-576.81)	459(23.84%)	123.17#(112.16-134.97)	120(18.05%)	91.85#(76.16-109.83)
Other Oral Cavity and Pharynx	421(3.73%)	216.02#(195.88-237.68)	124(4.11%)	477.12#(396.84-568.86)	222(3.91%)	253.39#(221.15-289.00)	58(3.01%)	94.00#(71.38-121.52)	17(2.56%)	86.82#(50.57-139.00)
Digestive System	317(2.81%)	2.05#(1.83-2.29)	40(1.32%)	2.12#(1.51-2.89)	149(2.63%)	2.24#(1.90-2.63)	83(4.31%)	1.61#(1.28-2.00)	45(6.77%)	2.50#(1.82-3.34)
Respiratory System	768(6.81%)	4.66#(4.34-5.01)	114(3.78%)	5.22#(4.30-6.26)	392(6.91%)	5.37#(4.85-5.93)	212(11.01%)	4.04#(3.51-4.62)	50(7.52%)	2.89#(2.15-3.81)
Bones and Joints	113(1.00%)	103.75#(85.51-124.74)	50(1.66%)	405.66#(301.09-534.81)	48(0.85%)	106.31#(78.39-140.96)	12(0.62%)	32.10#(16.59-56.07)	3(0.45%)	21.35#(4.40-62.38)
Soft Tissue including Heart	14(0.12%)	3.72#(2.03-6.24)	3(0.10%)	6.58#(1.36-19.22)	5(0.09%)	3.08#(1.00-7.20)	3(0.16%)	2.39(0.49-7.00)	3(0.45%)	6.87#(1.42-20.07)
Skin excluding Basal and Squamous	344(3.05%)	25.40#(22.79-28.23)	96(3.18%)	57.99#(46.97-70.81)	201(3.54%)	34.23#(29.67-39.31)	37(1.92%)	8.27#(5.82-11.40)	10(1.50%)	6.49#(3.11-11.93)
Breast/Genital/Urinary/Endocrine System	89(0.79%)	4.61#(3.70-5.67)	9(0.30%)	4.11#(1.88-7.80)	32(0.56%)	3.14#(2.15-4.44)	39(2.03%)	6.75#(4.80-9.22)	9(1.35%)	7.70#(3.52-14.61)
Eye and Orbit/Brain and Other Nervous System	16(0.14%)	9.85#(5.63-16.00)	2(0.07%)	6.24(0.76-22.53)	9(0.16%)	9.31#(4.26-17.67)	4(0.21%)	15.44#(4.21-39.52)	1(0.15%)	12.89(0.33-71.84)
lymph/Blood	62(0.55%)	6.36#(4.87-8.15)	3(0.10%)	2.71(0.56-7.92)	26(0.46%)	5.76#(3.76-8.44)	21(1.09%)	6.36#(3.94-9.72)	12(1.80%)	14.48#(7.48-25.29)
Miscellaneous Malignant Cancer	1977(17.53%)	46.28#(44.26-48.37)	565(18.71%)	106.19#(97.61-115.32)	1142(20.13%)	62.40#(58.84-66.13)	219(11.38%)	15.54#(13.55-17.74)	51(7.67%)	10.20#(7.59-13.41)
In situ, benign or unknown behavior neoplasm	48(0.43%)	3.54#(2.61-4.70)	10(0.33%)	6.14#(2.94-11.29)	22(0.39%)	3.89#(2.44-5.89)	12(0.62%)	2.63#(1.36-4.59)	4(0.60%)	2.37(0.65-6.07)
Noncancer	2650(23.49%)	6.28#(6.04-6.52)	465(15.40%)	8.70#(7.92-9.52)	1004(17.70%)	5.10#(4.79-5.43)	824(42.81%)	6.11#(5.70-6.55)	357(53.68%)	9.56#(8.60-10.61)
Infections	170(1.51%)	10.26#(8.78-11.93)	53(1.76%)	20.99#(15.72-27.45)	64(1.13%)	7.88#(6.07-10.06)	44(2.29%)	9.05#(6.58-12.15)	9(1.35%)	8.49#(3.88-16.12)
Diabetes Mellitus	67(0.59%)	0.92(0.72-1.17)	13(0.43%)	1.50(0.80-2.57)	26(0.46%)	0.86(0.56-1.26)	21(1.09%)	0.85(0.53-1.31)	7(1.05%)	0.77(0.31-1.58)
Alzheimers (ICD-9 and 10 only)	59(0.52%)	0.98(0.75-1.26)	4(0.13%)	0.61(0.17-1.56)	18(0.32%)	0.78(0.46-1.23)	23(1.19%)	1.08(0.69-1.62)	14(2.11%)	1.50(0.82-2.52)
Cardiovascular Disease	853(7.56%)	6.02#(5.62-6.44)	163(5.40%)	8.23#(7.01-9.59)	336(5.92%)	4.91#(4.40-5.46)	254(13.19%)	6.16#(5.42-6.96)	100(15.04%)	8.25#(6.71-10.03)
Cerebrovascular Diseases	185(1.64%)	1.80#(1.55-2.07)	25(0.83%)	1.93#(1.25-2.85)	58(1.02%)	1.36#(1.04-1.76)	69(3.58%)	2.01#(1.56-2.54)	33(4.96%)	2.50#(1.72-3.51)
Pneumonia and Influenza	121(1.07%)	2.91#(2.42-3.48)	14(0.46%)	2.63#(1.44-4.41)	43(0.76%)	2.47#(1.79-3.33)	42(2.18%)	3.06#(2.21-4.14)	22(3.31%)	4.35#(2.73-6.59)
Chronic Obstructive Pulmonary Disease and Allied Cond	237(2.10%)	1.76#(1.54-2.00)	36(1.19%)	2.26#(1.58-3.13)	82(1.45%)	1.46#(1.16-1.81)	79(4.10%)	1.73#(1.37-2.16)	40(6.02%)	2.39#(1.71-3.25)
Stomach and Duodenal Ulcers	11(0.10%)	3.96#(1.98-7.09)	5(0.17%)	14.44#(4.69-33.70)	4(0.07%)	3.44(0.94-8.82)	2(0.10%)	2.17(0.26-7.82)	0(0)	0.00(0.00-10.73)
Chronic Liver Disease and Cirrhosis	68(0.60%)	1.83#(1.42-2.32)	9(0.30%)	2.00(0.91-3.79)	43(0.76%)	2.63#(1.91-3.55)	12(0.62%)	0.98(0.51-1.72)	4(0.60%)	0.99(0.27-2.53)
Nephritis/Nephrotic Syndrome/Nephrosis	45(0.40%)	1.13(0.82-1.51)	8(0.26%)	1.62(0.70-3.20）	17(0.30%)	1.02(0.59-1.63)	15(0.78%)	1.13(0.63-1.86)	5(0.75%)	1.01(0.33-2.36)
Pregnancy/Childbirth/Puerperium	0(0)	0.00(0.00-124.03)	0(0)	0.00(0.00-668.97)	0(0)	0.00(0.00-244.98)	0(0)	0.00(0.00-481.07)	0(0)	0.00(0.00-2456.89)
Congenital Anomalies	7(0.06%)	2.75#(1.11-5.67)	1(0.03%)	3.07(0.08-17.10)	1(0.02%)	0.88(0.02-4.92)	2(0.10%)	2.44(0.30-8.83)	3(0.45%)	11.21#(2.31-32.76)
Symptoms,signs and ill-defined conditions	56(0.50%)	2.69#(2.03-3.49)	10(0.33%)	3.60#(1.73-6.62)	29(0.51%)	3.21#(2.15-4.61)	11(0.57%)	1.64(0.82-2.94)	6(0.90%)	2.59(0.95-5.63)
Accidents and Adverse Effects	165(1.46%)	2.07#(1.77-2.41）	21(0.70%)	2.17#(1.34-3.32)	73(1.29%)	2.14#(1.67-2.69)	51(2.65%)	1.93#(1.44-2.54)	20(3.01%)	2.13#(1.30-3.29)
Suicide and Self-Inflicted Injury	64(0.57%)	2.47#(1.90-3.15)	16(0.53%)	4.79#(2.74-7.77)	22(0.39%)	1.87#(1.17-2.83)	23(1.19%)	2.80#(1.78-4.20)	3(0.45%)	1.15(0.24-3.37)
Homicide and Legal Intervention	5(0.04%)	1.33(0.43-3.10)	0(0)	0.00(0.00-6.36)	5(0.09%)	2.82(0.92-6.58)	0(0)	0.00(0.00-3.36)	0(0)	0.00(0.00-11.75)
Other Cause of Death	537(4.76%)	1.55#(1.42-1.68)	87(2.88%)	2.39#(1.91-2.94)	183(3.23%)	1.39#(1.19-1.60)	176(9.14%)	1.40#(1.21-1.63)	91(13.68%)	1.70#(1.37-2.09)
