# Supplementary material for: Causes of death after oral cancer diagnosis: a population based study
Source: Front Oncol. 2024 Nov 12;14:1481688. doi: 10.3389/fonc.2024.1481688 (PMC11588711; doi:10.3389/fonc.2024.1481688)
Supplement: Supplementary file 1 [file DataSheet1.zip › Supplementary files/Supplementary Tables/Table S24.xlsx]

## Sheet: SMRs
Supplementary Table 24 Standardized-mortality ratios(SMRs) for each cause of death in oral cancer patients without/unknow radiotherapy
	Timing of Death After Diagnosis
	All years		<1 year		1 to <5 years		5 to <10 years		≥10 years
	No.(%)	SMR(95% CI)	No.(%)	SMR(95% CI)	No.(%)	SMR(95% CI)	No.(%)	SMR(95% CI)	No.(%)	SMR(95% CI)
Cause of Death	6373(100%)	3.41#(3.33-3.50)	2066(100%)	10.03#(9.60-10.47)	2551(100%)	3.25#(3.13-3.38)	1299(100%)	2.03#(1.92-2.15)	457(100%)	1.93#(1.75-2.11)
All Malignant Cancers	4213(66.11%)	10.33#(10.02-10.64)	1676(81.12%)	35.26#(33.59-36.99)	1776(69.62%)	10.02#(9.56-10.50)	598(46.04%)	4.43#(4.08-4.80)	163(35.67%)	3.39#(2.89-3.95)
Oral Cavity and Pharynx	2219(34.82%)	333.43#(319.70-347.60)	1044(50.53%)	1423.31#(1338.27-1512.34)	891(34.93%)	315.06#(294.71-336.44)	225(17.32%)	99.68#(87.08-113.59)	59(12.91%)	70.54#(53.70-91.00)
Other Oral Cavity and Pharynx	131(2.06%)	119.34#(99.78-141.61)	66(3.19%)	479.61#(370.93-610.18)	45(1.76%)	91.65#(66.85-122.64）	16(1.23%)	45.52#(26.02-73.92)	4(0.88%)	34.01#(9.27-87.09)
Digestive System	204(3.20%)	1.91#(1.66-2.19)	28(1.36%)	2.30#(1.53-3.33)	94(3.68%)	2.04#(1.65-2.50)	66(5.08%)	1.85#(1.43-2.35)	16(3.50%)	1.24(0.71-2.01)
Respiratory System	431(6.76%)	3.84#(3.48-4.21)	81(3.92%)	5.83#(4.63-7.25)	201(7.88%)	4.01#(3.47-4.60)	113(8.70%)	3.13#(2.58-3.76)	36(7.88%)	2.94#(2.06-4.07)
Bones and Joints	62(0.97%)	79.27#(60.77-101.62)	40(1.94%)	493.27#(352.40-671.69)	17(0.67%)	52.60#(30.64-84.21)	3(0.23%)	11.03#(2.27-32.23)	2(0.44%)	18.90#(2.29-68.27)
Soft Tissue including Heart	4(0.06%)	1.51(0.41-3.86)	1(0.05%)	3.39(0.09-18.88)	0(0)	0.00(0.00-3.24)	1(0.08%)	1.12(0.03-6.24)	2(0.44%)	6.20(0.75-22.39)
Skin excluding Basal and Squamous	173(2.71%)	18.85#(16.15-21.88)	69(3.34%)	66.41#(51.67-84.05)	85(3.33%)	21.39#(17.09-26.45)	15(1.15%)	4.88#(2.73-8.05)	4(0.88%)	3.67#(1.00-9.40)
Breast/Genital/Urinary/Endocrine System	67(1.05%)	5.23#(4.05-6.64)	4(0.19%)	2.13(0.58-5.45)	30(1.18%)	4.30#(2.90-6.14)	24(1.85%)	7.14#(4.58-10.63)	9(1.97%)	14.97#(6.85-28.42)
Eye and Orbit/Brain and Other Nervous System	15(0.24%)	9.68#(5.42-15.96)	4(0.19%)	21.57#(5.88-55.23)	4(0.16%)	4.23#(1.15-10.83)	7(0.54%)	16.71#(6.72-34.43)	0(0)	0.00(0.00-0.00)
lymph/Blood	48(0.75%)	3.85#(2.84-5.10)	7(0.34%)	4.91#(1.98-10.12)	18(0.71%)	3.45#(2.05-5.46)	17(1.31%)	3.50#(2.04-5.61)	6(1.31%)	6.04#(2.22-13.15)
Miscellaneous Malignant Cancer	990(15.53%)	31.49#(29.56-33.51)	398(19.26%)	109.67#(99.16-120.99)	436(17.09%)	32.16#(29.21-35.33)	127(9.78%)	12.13#(10.12-14.44)	29(6.35%）	7.66#(5.13-11.00)
In situ, benign or unknown behavior neoplasm	30(0.47%)	2.55#(1.72-3.65)	13(0.63%)	9.94#(5.29-17.00)	10(0.39%)	2.00(0.96-3.67）	6(0.46%)	1.50(0.55-3.27)	1(0.22%)	0.70(0.02-3.87)
Noncancer	2130(33.42%)	3.89#(3.73-4.06)	377(18.25%)	5.53#(4.99-6.12)	765(29.99%)	2.90#(2.70-3.11)	695(53.50%)	4.00#(3.71-4.31)	293(64.11%)	7.09#(6.30-7.95)
Infections	99(1.55%)	8.56#(6.96-10.42)	30(1.45%)	16.06#(10.84-22.93)	34(1.33%)	5.85#(4.05-8.17)	27(2.08%)	7.97#(5.25-11.60)	8(1.75%)	16.02#(6.92-31.57)
Diabetes Mellitus	56(0.88%)	1.03(0.78-1.34)	14(0.68%)	2.32#(1.27-3.89)	21(0.82%)	0.92(0.57-1.41)	14(1.08%)	0.76(0.41-1.27)	7(1.53%)	1.01(0.40-2.07)
Alzheimers (ICD-9 and 10 only)	78(1.22%)	0.93(0.73-1.16)	3(0.15%)	0.37(0.08-1.09）	26(1.02%)	0.78(0.51-1.14)	33(2.54%)	1.08(0.74-1.51)	16(3.50%)	1.33(0.76-2.16）
Cardiovascular Disease	728(11.42%)	3.72#(3.45-4.00)	140(6.78%)	5.43#(4.57-6.41)	269(10.54%)	2.81#(2.48-3.16)	220(16.94%)	3.55#(3.09-4.05)	99(21.66%)	8.10#(6.59-9.87)
Cerebrovascular Diseases	140(2.20%)	1.33#(1.12-1.57)	20(0.97%)	1.69#(1.03-2.61)	51(2.00%)	1.16(0.86-1.52)	48(3.70%)	1.34(0.99-1.78)	21(4.60%)	1.58(0.98-2.42)
Pneumonia and Influenza	75(1.18%)	1.79#(1.41-2.25)	20(0.97%)	4.04#(2.47-6.24)	29(1.14%)	1.61#(1.08-2.31)	19(1.46%)	1.36(0.82-2.12)	7(1.53%)	1.45(0.58-3.00)
Chronic Obstructive Pulmonary Disease and Allied Cond	209(3.28%)	1.83#(1.59-2.09)	24(1.16%)	1.90#(1.22-2.82)	71(2.78%)	1.45#(1.13-1.83)	76(5.85%)	1.96#(1.54-2.45)	38(8.32%)	2.73#(1.93-3.74)
Stomach and Duodenal Ulcers	5(0.08%)	2.14(0.69-4.99)	1(0.05%)	3.73(0.09-20.76)	1(0.04%)	1.01(0.03-5.62)	2(0.15%)	2.54(0.31-9.18)	1(0.22%)	3.45(0.09-19.21)
Chronic Liver Disease and Cirrhosis	66(1.04%)	3.16#(2.44-4.02)	10(0.48%)	4.34#(2.08-7.97)	30(1.18%)	3.35#(2.26-4.78)	22(1.69%)	3.12#(1.95-4.72)	4(0.88%)	1.56(0.43-4.00)
Nephritis/Nephrotic Syndrome/Nephrosis	34(0.53%)	0.96(0.66-1.34)	3(0.15%)	0.75(0.15-2.19)	10(0.39%)	0.66(0.32-1.21)	15(1.15%)	1.26(0.70-2.07)	6(1.31%)	1.39(0.51-3.02)
Pregnancy/Childbirth/Puerperium	1(0.02%)	30.15(0.76-168.00)	0(0)	0.00(0.00-790.84)	1(0.04%)	59.87#(1.52-333.57)	0(0)	0.00(0.00-367.71)	0(0)	0.00(0.00-2090.63)
Congenital Anomalies	3(0.05%)	1.77(0.36-5.17)	0(0)	0.00(0.00-18.94)	2(0.08%)	2.72(0.33-9.82)	1(0.08%)	1.77(0.04-9.83)	0(0)	0.00(0.00-18.53)
Symptoms,signs and ill-defined conditions	35(0.55%)	1.63#(1.14-2.27)	10(0.48%)	3.91#(1.88-7.20)	11(0.43%)	1.16(0.58-2.08)	11(0.85%)	1.54(0.77-2.76)	3(0.66%)	1.31(0.27-3.82)
Accidents and Adverse Effects	90(1.41%)	1.51#(1.21-1.85)	13(0.63%)	2.04#(1.09-3.48)	39(1.53%)	1.55#(1.10-2.12)	26(2.00%)	1.26(0.83-1.85)	12(2.63%)	1.57(0.81-2.75)
Suicide and Self-Inflicted Injury	54(0.85%)	3.79#(2.85-4.95)	16(0.77%)	9.63#(5.51-15.65)	22(0.86%)	3.49#(2.19-5.28）	14(1.08%)	3.00#(1.64-5.04)	2(0.44%)	1.24(0.15-4.49)
Homicide and Legal Intervention	2(0.03%)	0.97(0.12-3.50)	0(0)	0.00(0.00-13.45)	1(0.04%)	1.06(0.03-5.91)	1(0.08%)	1.57(0.04-8.72)	0(0)	0.00(0.00-17.76)
Other Cause of Death	455(7.14%)	1.37#(1.24-1.50)	73(3.53%)	2.28#(1.79-2.87)	147(5.76%)	1.13(0.96-1.33)	166(12.78%)	1.37#(1.17-1.59)	69(15.10%)	1.38#(1.08-1.75)
