# Supplementary material for: Causes of death after oral cancer diagnosis: a population based study
Source: Front Oncol. 2024 Nov 12;14:1481688. doi: 10.3389/fonc.2024.1481688 (PMC11588711; doi:10.3389/fonc.2024.1481688)
Supplement: Supplementary file 1 [file DataSheet1.zip › Supplementary files/Supplementary Tables/Table S25.xlsx]

## Sheet: SMRs
Supplementary Table 25 Standardized-mortality ratios(SMRs) for each cause of death in oral cancer patients with chemotherapy
	Timing of Death After Diagnosis
	All years		<1 year		1 to <5 years		5 to <10 years		≥10 years
	No.(%)	SMR(95% CI)	No.(%)	SMR(95% CI)	No.(%)	SMR(95% CI)	No.(%)	SMR(95% CI)	No.(%)	SMR(95% CI)
Cause of Death	7932(100%)	5.58#(5.46-5.71)	2216(100%)	13.81#(13.24-14.39)	3968(100%)	6.89#(6.68-7.11)	1292(100%)	2.61#(2.47-2.75)	456(100%)	2.41#(2.19-2.64)
All Malignant Cancers	6218(78.39%)	16.06#(15.66-16.46）	1893(85.42%)	41.12#(39.28-43.01)	3356(84.58%)	20.54#(19.85-21.25)	758(58.67%)	5.76#(5.36-6.18)	211(46.27%)	4.56#(3.97-5.22)
Oral Cavity and Pharynx	3578(45.11%)	441.83#(427.47-456.55)	1227(55.37%)	1334.85#(1261.19-1411.68)	1931(48.66%)	566.24#(541.26-592.07)	327(25.31%)	117.28#(104.91-130.70)	93(20.39%)	94.85#(76.56-116.20)
Other Oral Cavity and Pharynx	297(3.74%)	207.01#(184.13-231.94)	90(4.06%)	486.65#(391.32-598.17)	156(3.93%)	245.56#(208.53-287.26)	36(2.79%）	77.23#(54.09-106.91)	15(3.29%)	101.13#(56.60-166.80)
Digestive System	216(2.72%)	1.99#(1.74-2.28)	28(1.26%)	2.24#(1.49-3.23)	105(2.65%)	2.31#(1.89-2.79)	56(4.33%)	1.51#(1.14-1.96)	27(5.92%)	2.06#(1.36-2.99)
Respiratory System	535(6.74%)	4.65#(4.27-5.06)	78(3.52%)	5.35#(4.23-6.68)	276(6.96%)	5.53#(4.89-6.22)	152(11.76%)	4.01#(3.40-4.70)	29(6.36%)	2.30#(1.54-3.31)
Bones and Joints	59(0.74%)	77.95#(59.34-100.55)	29(1.31%)	356.49#(238.75-511.98)	20(0.50%)	65.25#(39.86-100.78)	7(0.54%)	26.14#(10.51-53.86)	3(0.66%)	29.62#(6.11-86.56)
Soft Tissue including Heart	11(0.14%)	4.18#(2.08-7.47)	3(0.14%)	9.83#(2.03-28.74)	4(0.10%)	3.60(0.98-9.22)	3(0.23%)	3.33(0.69-9.72)	1(0.22%)	3.16(0.08-17.58)
Skin excluding Basal and Squamous	248(3.13%)	26.02#(22.89-29.47)	69(3.11%)	62.07#(48.29-78.55)	151(3.81%)	37.24#(31.54-43.68)	22(1.70%)	6.80#(4.26-10.29)	6(1.32%)	5.32#(1.95-11.58)
Breast/Genital/Urinary/Endocrine System	54(0.68%)	6.32#(4.75-8.24)	4(0.18%)	3.49(0.95-8.93)	25(0.63%)	4.75#(3.07-7.01)	21(1.63%）	11.09#(6.86-16.95)	4(0.88%)	16.66#(4.54-42.66)
Eye and Orbit/Brain and Other Nervous System	16(0.20%)	11.50#(6.57-18.67)	2(0.09%)	8.30#(1.00-29.98)	10(0.25%)	11.11#(5.33-20.44)	3(0.23%)	17.34#(3.58-50.68)	1(0.22%)	12.89(0.33-71.84)
lymph/Blood	52(0.66%)	6.23#(4.65-8.16)	2(0.09%)	2.28(0.28-8.24)	19(0.48%)	5.15#(3.10-8.05)	20(1.55%)	6.46#(3.94-9.97)	11(2.41%)	15.89#(7.93-28.43)
Miscellaneous Malignant Cancer	1449(18.27%)	49.63#(47.11-52.26)	451(20.35%)	131.48#(119.62-144.19)	815(20.54%)	66.74#(62.24-71.49)	147(11.38%)	14.74#(12.45-17.33)	36(7.89%)	10.05#(7.04-13.92)
In situ, benign or unknown behavior neoplasm	34(0.43%)	3.92#(2.71-5.47)	9(0.41%)	9.38#(4.29-17.81)	15(0.38%)	4.28#(2.40-7.06)	8(0.62%)	2.62#(1.13-5.15)	2(0.44%)	1.72(0.21-6.23)
Noncancer	1680(21.18%)	7.40#(7.05-7.76)	314(14.17%)	11.45#(10.22-12.79)	597(15.05%)	5.79#(5.34-6.28)	526(40.71%)	6.91#(6.33-7.53)	243(53.29%)	11.78#(10.35-13.36)
Infections	111(1.40%)	13.20#(10.86-15.89)	37(1.67%)	27.69#(19.50-38.17)	38(0.96%)	8.67#(6.14-11.90)	31(2.40%)	12.85#(8.73-18.24)	5(1.10%)	17.86#(5.80-41.68)
Diabetes Mellitus	40(0.50%)	0.81(0.58-1.10)	8(0.36%)	1.46(0.63-2.87)	13(0.33%)	0.65(0.35-1.11)	15(1.16%)	0.86(0.48-1.43)	4(0.88%)	0.61(0.17-1.57)
Alzheimers (ICD-9 and 10 only)	31(0.39%)	1.04(0.70-1.47)	0(0)	0.00(0.00-1.32)	8(0.20%)	0.76(0.33-1.49)	14(1.08%）	1.25(0.68-2.10)	9(1.97%)	1.68(0.77-3.19)
Cardiovascular Disease	549(6.92%)	7.54#(6.93-8.20)	117(5.28%)	12.10#(10.01-14.50)	205(5.17%)	5.92#(5.14-6.79)	161(12.46%）	7.15#(6.09-8.34)	66(14.47%)	11.03#(8.53-14.04)
Cerebrovascular Diseases	113(1.42%)	1.83#(1.51-2.21)	14(0.63%)	1.99#(1.09-3.34)	37(0.93%)	1.51#(1.07-2.09)	38(2.94%)	1.76#(1.25-2.42)	24(5.26%)	2.80#(1.79-4.17)
Pneumonia and Influenza	91(1.15%)	3.65#(2.93-4.48)	13(0.59%)	4.55#(2.42-7.78)	26(0.66%)	2.59#(1.69-3.80)	34(2.63%)	3.89#(2.70-5.44)	18(3.95%)	5.39#(3.20-8.52)
Chronic Obstructive Pulmonary Disease and Allied Cond	132(1.66%)	1.51#(1.26-1.79)	18(0.81%)	1.90#(1.12-3.00)	43(1.08%)	1.22(0.88-1.64)	43(3.33%)	1.39#(1.01-1.87)	28(6.14%)	2.41#(1.60-3.49)
Stomach and Duodenal Ulcers	8(0.10%)	4.40#(1.90-8.67)	4(0.18%)	19.11#(5.21-48.93)	3(0.08%)	4.06(0.84-11.86)	1(0.08%)	1.59(0.04-8.83)	0(0)	0.00(0.00-15.44)
Chronic Liver Disease and Cirrhosis	32(0.40%)	1.15(0.79-1.62)	5(0.23%)	1.51(0.49-3.53)	22(0.55%)	1.82#(1.14-2.75)	2(0.15%)	0.21#(0.03-0.77)	3(0.66%)	0.97(0.20-2.85)
Nephritis/Nephrotic Syndrome/Nephrosis	23(0.29%)	0.91(0.58-1.37)	4(0.18%)	1.40(0.38-3.59)	12(0.30%)	1.18(0.61-2.06)	5(0.39%)	0.57(0.18-1.33)	2(0.44%)	0.60(0.07-2.15)
Pregnancy/Childbirth/Puerperium	0(0)	0.00(0.00-203.95)	0(0)	0.00(0.00-1035.35)	0(0)	0.00(0.00-405.62)	0(0)	0.00(0.00-806.36)	0(0)	0.00(0.00-4312.95)
Congenital Anomalies	4(0.05%)	2.18(0.59-5.59)	1(0.05%)	4.39(0.11-24.46)	0(0)	0.00(0.00-4.58)	2(0.15%)	3.32(0.40-11.98)	1(0.22%)	5.09(0.13-28.39)
Symptoms,signs and ill-defined conditions	38(0.48%)	3.06#(2.16-4.20)	6(0.27%)	3.88#(1.42-8.44)	21(0.53%)	4.03#(2.49-6.16)	8(0.62%)	1.93(0.83-3.81)	3(0.66%)	1.97(0.41-5.76)
Accidents and Adverse Effects	119(1.50%)	2.16#(1.79-2.59)	16(0.72%)	2.48#(1.41-4.02)	47(1.18%)	2.02#(1.49-2.69)	39(3.02%)	2.09#(1.49-2.86)	17(3.73%)	2.55#(1.49-4.09)
Suicide and Self-Inflicted Injury	46(0.58%)	2.35#(1.72-3.13)	14(0.63%)	5.63#(3.08-9.44)	12(0.30%)	1.36(0.70-2.38)	18(1.39%)	2.85#(1.69-4.51)	2(0.44%)	1.00(0.12-3.61)
Homicide and Legal Intervention	1(0.01%)	0.35(0.01-1.96)	0(0)	0.00(0.00-8.43)	1(0.03%)	0.75(0.02-4.19)	0(0)	0.00(0.00-4.39)	0(0)	0.00(0.00-15.59)
Other Cause of Death	342(4.31%)	1.58#(1.42-1.76)	57(2.57%)	2.77#(2.09-3.58)	109(2.75%)	1.39#(1.14-1.68)	115(8.90%)	1.42#(1.17-1.71)	61(13.38%)	1.68#(1.29-2.16)
