# Supplementary material for: Causes of death after oral cancer diagnosis: a population based study
Source: Front Oncol. 2024 Nov 12;14:1481688. doi: 10.3389/fonc.2024.1481688 (PMC11588711; doi:10.3389/fonc.2024.1481688)
Supplement: Supplementary file 1 [file DataSheet1.zip › Supplementary files/Supplementary Tables/Table S26.xlsx]

## Sheet: SMRs
Supplementary Table 26 Standardized-mortality ratios(SMRs) for each cause of death in oral cancer patients without/unknow chemotherapy
	Timing of Death After Diagnosis
	All years		<1 year		1 to <5 years		5 to <10 years		≥10 years
	No.(%)	SMR(95% CI)	No.(%)	SMR(95% CI)	No.(%)	SMR(95% CI)	No.(%)	SMR(95% CI)	No.(%)	SMR(95% CI)
Cause of Death	9722(100%)	3.69#(3.62-3.77)	2869(100%)	9.23#(8.90-9.58)	4255(100%)	3.80#(3.68-3.91)	1932(100%)	2.20#(2.10-2.30)	666(100%)	2.06#(1.91-2.23)
All Malignant Cancers	6578(67.66%)	11.27#(10.99-11.54)	2327(81.11%)	32.21#(30.91-33.55)	3066(72.06%)	11.93#(11.51-12.36)	929(48.08%)	4.93#(4.62-5.26)	256(38.44%)	3.87#(3.41-4.37)
Oral Cavity and Pharynx	3524(36.25%)	364.88#(352.93-377.13)	1479(51.55%)	1315.79#(1249.58-1384.60)	1602(37.65%)	383.60#(365.04-402.85)	357(18.48%)	111.73#(100.44-123.94)	86(12.91%)	73.99#(59.18-91.38)
Other Oral Cavity and Pharynx	255(2.62%)	158.20#(139.38-178.86)	100(3.49%)	470.44#(382.77-572.18)	111(2.61%)	151.67#(124.77-182.66)	38(1.97%)	75.64#(53.53-103.82)	6(0.90%)	36.34#(13.34-79.10)
Digestive System	305(3.14%)	1.99#(1.77-2.23)	40(1.39%)	2.16#(1.54-2.94)	138(3.24%)	2.06#(1.73-2.44)	34(1.76%)	1.91#(1.32-2.67)	305(45.80%)	1.99#(1.77-2.23)
Respiratory System	664(6.83%)	4.10#(3.79-4.42)	117(4.08%)	5.52#(4.57-6.62)	317(7.45%)	4.33#(3.87-4.84)	173(8.95%)	3.41#(2.92-3.96)	57(8.56%)	3.36#(2.55-4.36)
Bones and Joints	116(1.19%)	104.09#(86.01-124.85)	61(2.13%)	495.93#(379.35-637.05)	45(1.06%)	96.11#(70.10-128.60)	8(0.41%)	21.16#(9.14-41.69)	2(0.30%)	13.78#(1.67-49.80)
Soft Tissue including Heart	7(0.07%)	1.85(0.74-3.81)	1(0.03%)	2.24(0.06-12.49)	1(0.02%)	0.61(0.02-3.38)	1(0.05%)	0.80(0.02-4.48)	4(0.60%)	9.03#(2.46-23.13)
Skin excluding Basal and Squamous	269(2.77%)	20.40#(18.03-22.99)	96(3.35%)	60.65#(49.13-74.07)	135(3.17%)	23.31#(19.55-27.60)	30(1.55%)	6.96#(4.70-9.93）	8(1.20%)	5.32#(2.30-10.48)
Breast/Genital/Urinary/Endocrine System	102(1.05%)	4.32#(3.53-5.25)	9(0.31%)	3.08#(1.41-5.85)	37(0.87%)	3.11#(2.19-4.29)	42(2.17%)	5.80#(4.18-7.83)	14(2.10%)	9.15#(5.00-15.35)
Eye and Orbit/Brain and Other Nervous System	15(0.15%)	8.41#(4.71-13.88)	4(0.14%)	15.09#(4.11-38.63)	3(0.07%)	2.96(0.61-8.66)	8(0.41%)	15.84#(6.84-31.21)	0(0)	0.00(0.00-0.00)
lymph/Blood	58(0.60%)	4.18#(3.17-5.40)	8(0.28%)	4.83#(2.09-9.52)	25(0.59%)	4.14#(2.68-6.11)	18(0.93%)	3.56#(2.11-5.62)	7(1.05%)	6.20#(2.49-12.77)
Miscellaneous Malignant Cancer	1518(15.61%)	33.76#(32.08-35.50)	512(17.85%)	92.76#(84.90-101.15)	763(17.93%)	38.84#(36.13-41.69)	199(10.30%)	13.64#(11.81-15.67)	44(6.61%)	8.45#(6.14-11.35)
In situ, benign or unknown behavior neoplasm	44(0.45%)	2.65#(1.93-3.56)	14(0.49%)	7.08#(3.87-11.88)	17(0.40%)	2.37#(1.38-3.80)	10(0.52%)	1.82(0.87-3.34)	3(0.45%)	1.53(0.31-4.46)
Noncancer	3100(31.89%)	4.18#(4.03-4.33)	528(18.40%)	5.60#(5.14-6.10)	1172(27.54%)	3.28#(3.09-3.47)	993(51.40%)	4.27#(4.01-4.55)	407(61.11%)	7.01#(6.35-7.73)
Infections	158(1.63%)	8.01#(6.81-9.36)	46(1.60%)	15.05#(11.02-20.07)	60(1.41%)	6.28#(4.79-8.09)	40(2.07%)	6.86#(4.90-9.34)	12(1.80%)	9.38#(4.85-16.39)
Diabetes Mellitus	83(0.85%)	1.07(0.85-1.33)	19(0.66%)	2.06#(1.24-3.22)	34(0.80%)	1.03(0.71-1.44)	20(1.04%)	0.78(0.48-1.20)	10(1.50%)	1.05(0.50-1.93)
Alzheimers (ICD-9 and 10 only)	106(1.09%)	0.93(0.76-1.12)	7(0.24%)	0.59(0.24-1.22)	36(0.85%)	0.79(0.55-1.09)	42(2.17%)	1.03(0.74-1.40)	21(3.15%)	1.31(0.81-2.01)
Cardiovascular Disease	1032(10.62%)	3.90#(3.66-4.14)	186(6.48%)	5.18#(4.46-5.98)	400(9.40%)	3.08#(2.79-3.40)	313(16.20%)	3.87#(3.46-4.33)	133(19.97%)	7.24#(6.06-8.58)
Cerebrovascular Diseases	212(2.18%)	1.45#(1.26-1.66)	31(1.08%)	1.75#(1.19-2.48）	72(1.69%)	1.16(0.91-1.46)	79(4.09%)	1.62#(1.29-2.02)	30(4.50%)	1.67#(1.13-2.39)
Pneumonia and Influenza	105(1.08%)	1.80#(1.47-2.18)	21(0.73%)	2.83#(1.75-4.32)	46(1.08%)	1.81#(1.33-2.42)	27(1.40%)	1.42(0.94-2.07)	11(1.65%)	1.68(0.84-3.01)
Chronic Obstructive Pulmonary Disease and Allied Cond	314(3.23%)	1.94#(1.73-2.17)	42(1.46%)	2.20#(1.59-2.98)	110(2.59%)	1.57#(1.29-1.90)	112(5.80%)	2.09#(1.72-2.52)	50(7.51%)	2.62#(1.95-3.46)
Stomach and Duodenal Ulcers	8(0.08%)	2.43#(1.05-4.79)	2(0.07%)	4.93(0.60-17.82)	2(0.05%)	1.41(0.17-5.11)	3(0.16%)	2.78(0.57-8.12)	1(0.15%)	2.53(0.06-14.11)
Chronic Liver Disease and Cirrhosis	102(1.05%)	3.38#(2.76-4.10)	14(0.49%)	4.00#(2.18-6.70)	51(1.20%)	3.87#(2.88-5.08)	32(1.66%)	3.22#(2.20-4.54)	5(0.75%)	1.42(0.46-3.31)
Nephritis/Nephrotic Syndrome/Nephrosis	56(0.58%)	1.12(0.84-1.45)	7(0.24%)	1.15(0.46-2.37)	15(0.35%)	0.69(0.39-1.14)	25(1.29%)	1.52(0.98-2.25)	9(1.35%)	1.52(0.70-2.89)
Pregnancy/Childbirth/Puerperium	1(0.01%)	22.31(0.56-124.32)	0(0)	0.00(0.00-557.58)	1(0.02%)	44.12#(1.12-245.81)	0(0)	0.00(0.00-281.05)	0(0)	0.00(0.00-1530.26)
Congenital Anomalies	6(0.06%)	2.49(0.91-5.43)	0(0)	0.00(0.00-12.60)	3(0.07%)	2.83(0.58-8.26)	1(0.05%)	1.28(0.03-7.13)	2(0.30%)	7.40(0.90-26.72)
Symptoms,signs and ill-defined conditions	53(0.55%)	1.77#(1.33-2.32)	14(0.49%)	3.70#(2.02-6.21)	19(0.45%)	1.43(0.86-2.23)	14(0.72%)	1.44(0.79-2.42)	6(0.90%)	1.94(0.71-4.220
Accidents and Adverse Effects	136(1.40%)	1.61#(1.35-1.91)	18(0.63%)	1.88#(1.11-2.97)	65(1.53%)	1.80#(1.39-2.30)	38(1.97%)	1.34(0.95-1.84)	15(2.25%)	1.45(0.81-2.39)
Suicide and Self-Inflicted Injury	72(0.74%)	3.50#(2.74-4.41)	18(0.63%)	7.15#(4.24-11.31)	32(0.75%)	3.44#(2.36-4.86)	19(0.98%)	2.89#(1.74-4.52)	3(0.45%)	1.36(0.28-3.97)
Homicide and Legal Intervention	6(0.06%)	2.01(0.74-4.38)	0(0)	0.00(0.00-8.86)	5(0.12%)	3.61#(1.17-8.42)	1(0.05%)	1.12(0.03-6.22)	0(0)	0.00(0.00-12.94)
Other Cause of Death	650(6.69%)	1.40#(1.29-1.51)	103(3.59%)	2.15#(1.76-2.61)	221(5.19%)	1.20#(1.05-1.37)	227(11.75%)	1.37#(1.20-1.56)	99(14.86%)	1.47#(1.20-1.79)
