# Supplementary material for: Causes of death after oral cancer diagnosis: a population based study
Source: Front Oncol. 2024 Nov 12;14:1481688. doi: 10.3389/fonc.2024.1481688 (PMC11588711; doi:10.3389/fonc.2024.1481688)
Supplement: Supplementary file 1 [file DataSheet1.zip › Supplementary files/Supplementary Tables/Table S3.xlsx]

## Sheet: SMRs
Supplementary Table 3 Standardized-mortality ratios(SMRs) for each cause of death in oral cancer patients < 65 years old
	Timing of Death After Diagnosis
	All years		<1 year		1 to <5 years		5 to <10 years		≥10 years
	No.(%)	SMR(95% CI)	No.(%)	SMR(95% CI)	No.(%)	SMR(95% CI)	No.(%)	SMR(95% CI)	No.(%)	SMR(95% CI)
Cause of Death	9026(100%)	6.99#(6.85-7.14)	2361(100%)	21.45#(20.60-22.34)	4461(100%)	9.53#(9.26-9.82)	1574(100%)	3.33#(3.17-3.50)	630(100%)	2.62#(2.42-2.83)
All Malignant Cancers	6988(77.42%)	17.94#(17.52-18.36)	2031(86.02%)	59.81#(57.24-62.47)	3710(83.17%)	25.49#(24.67-26.32)	933(59.28%)	6.54#(6.12-6.97)	314(49.84%)	4.67#(4.16-5.21)
Oral Cavity and Pharynx	3859(42.75%)	407.11#(394.36-420.16)	1281(54.26%)	1473.72#(1394.11-1556.69)	2066(46.31%)	564.33#(540.26-589.20)	393(24.97%)	114.30#(103.28-126.18)	119(18.89%)	78.78#(65.26-94.27)
Other Oral Cavity and Pharynx	327(3.62%)	198.16#(177.26-220.84)	103(4.36%)	603.09#(492.26-731.42)	158(3.54%)	235.05#(199.83-274.69)	50(3.18%)	86.56#(64.25-114.12)	16(2.54%)	69.68#(39.83-113.16)
Digestive System	287(3.18%)	2.46#(2.19-2.77)	34(1.44%)	3.36#(2.33-4.69)	126(2.82%)	2.88#(2.40-3.42)	81(5.15%)	1.89#(1.50-2.35)	46(7.30%)	2.33#(1.70-3.10)
Respiratory System	637(7.06%)	5.54#(5.12-5.99)	87(3.68%)	8.40#(6.73-10.36)	314(7.04%)	7.17#(6.40-8.01)	181(11.50%)	4.32#(3.72-5.00)	55(8.73%)	2.90#(2.19-3.78)
Bones and Joints	64(0.71%)	78.65#(60.57-100.43)	27(1.14%)	385.69#(254.17-561.16)	31(0.69%)	104.02#(70.68-147.65)	6(0.38%)	20.04#(7.36-43.62)	0(0)	0.00(0.00-25.20)
Soft Tissue including Heart	12(0.13%)	4.08#(2.11-7.13)	2(0.08%)	7.38(0.89-26.64)	3(0.07%)	2.66(0.55-7.77)	3(0.19%)	2.84(0.59-8.29)	4(0.63%)	8.29#(2.26-21.22)
Skin excluding Basal and Squamous	287(3.18%)	30.80#(27.34-34.58)	82(3.47%)	93.56#(74.41-116.13)	165(3.70%)	45.54#(38.85-53.04)	29(1.84%)	8.72#(5.84-12.52)	11(1.75%)	7.37#(3.68-13.19)
Breast/Genital/Urinary/Endocrine System	53(0.59%)	14.88#(11.15-19.46)	3(0.13%)	7.46#(1.54-21.79)	20(0.45%)	11.91#(7.28-18.39)	21(1.33%)	19.90#(12.32-30.43)	9(1.43%)	21.17#(9.68-40.20)
Eye and Orbit/Brain and Other Nervous System	15(0.17%)	21.89#(12.25-36.10)	4(0.17%)	34.93#(9.52-89.43)	5(0.11%)	15.18#(4.93-35.42)	5(0.32%)	30.52#(9.91-71.22)	1(0.16%)	12.89(0.33-71.84)
lymph/Blood	42(0.47%)	12.39#(8.93-16.75)	4(0.17%)	12.36#(3.37-31.65)	15(0.34%)	10.12#(5.66-16.68)	16(1.02%)	13.66#(7.81-22.18)	7(1.11%)	17.04#(6.85-35.10)
Miscellaneous Malignant Cancer	1732(19.19%)	61.14#(58.29-64.09)	507(21.47%)	205.23#(187.75-223.90)	965(21.63%)	91.78#(86.08-97.76)	198(12.58%)	19.14#(16.57-22.00)	62(9.84%)	12.40#(9.51-15.90)
In situ, benign or unknown behavior neoplasm	33(0.37%)	5.15#(3.54-7.23)	8(0.34%)	16.43#(7.09-32.37)	15(0.34%)	6.89#(3.85-11.36)	8(0.51%)	3.33#(1.44-6.55)	2(0.32%)	1.49(0.18-5.40)
Noncancer	2005(22.21%)	16.27#(15.57-17.00)	322(13.64%)	24.19#(21.62-26.98)	736(16.50%)	13.67#(12.70-14.69)	633(40.22%)	14.84#(13.70-16.04)	314(49.84%)	23.44#(20.92-26.19）
Infections	158(1.75%)	27.49#(23.37-32.13)	51(2.16%)	58.48#(43.54-76.89)	57(1.28%)	20.91#(15.84-27.09)	40(2.54%)	22.33#(15.95-30.41)	10(1.59%)	27.89#（13.38-51.29）
Diabetes Mellitus	56(0.62%)	1.13(0.85-1.47)	8(0.34%)	1.97(0.85-3.89)	21(0.47%)	1.19(0.73-1.81)	17(1.08%)	0.92(0.54-1.47)	10(1.59%)	1.07(0.51-1.97)
Alzheimers (ICD-9 and 10 only)	11(0.12%)	1.37(0.68-2.44)	0(0)	0.00(0.00-16.44)	1(0.02%)	0.66(0.02-3.70)	5(0.32%)	1.63(0.53-3.81)	5(0.79%)	1.53(0.50-3.58)
Cardiovascular Disease	591(6.55%)	15.72#(14.48-17.04)	96(4.07%)	23.34#(18.91-28.51)	214(4.80%)	13.03#(11.34-14.89)	184(11.69%)	14.42#(12.41-16.66)	97(15.40%)	22.62#(18.34-27.59)
Cerebrovascular Diseases	107(1.19%)	2.39#(1.96-2.89)	10(0.42%)	2.81#(1.35-5.17)	35(0.78%)	2.28#(1.59-3.18)	44(2.80%)	2.66#(1.93-3.57)	18(2.86%)	1.92#(1.14-3.03）
Pneumonia and Influenza	70(0.78%)	3.86#(3.01-4.88)	7(0.30%)	5.15#(2.07-10.61)	25(0.56%)	4.06#(2.63-6.00)	26(1.65%)	3.80#(2.48-5.57)	12(1.90%)	3.19#(1.65-5.57)
Chronic Obstructive Pulmonary Disease and Allied Cond	153(1.70%)	2.23#(1.89-2.62)	13(0.55%)	2.94#(1.56-5.02)	38(0.85%)	1.70#(1.21-2.34)	59(3.75%)	2.20#(1.68-2.84)	43(6.83%)	2.87#(2.08-3.87)
Stomach and Duodenal Ulcers	7(0.08%)	3.96#(1.59-8.16)	3(0.13%)	19.44#(4.01-56.80)	2(0.04%)	3.09(0.37-11.17)	2(0.13%)	3.11(0.38-11.22)	0(0)	0.00(0.00-11.42)
Chronic Liver Disease and Cirrhosis	98(1.09%)	2.46#(2.00-2.99)	9(0.38%)	2.18(1.00-4.15)	54(1.21%)	3.29#(2.47-4.29)	28(1.78%)	2.01#(1.34-2.91)	7(1.11%)	1.29(0.52-2.66)
Nephritis/Nephrotic Syndrome/Nephrosis	37(0.41%)	1.90#(1.34-2.62)	6(0.25%)	4.02#(1.48-8.75)	13(0.29%)	1.96#(1.04-3.35)	12(0.76%)	1.64(0.85-2.87)	6(0.95%)	1.50(0.55-3.26)
Pregnancy/Childbirth/Puerperium	1(0.01%)	15.96(0.40-88.92)	0(0)	0.00(0.00-365.38)	1(0.02%)	31.63(0.80-176.24)	0(0)	0.00(0.00-208.62)	0(0)	0.00(0.00-1129.51)
Congenital Anomalies	7(0.08%)	2.57#(1.03-5.29)	1(0.04%)	3.36(0.08-18.70)	2(0.04%)	1.73(0.21-6.25)	2(0.13%)	2.16(0.26-7.79)	2(0.32%)	5.79(0.70-20.90)
Symptoms,signs and ill-defined conditions	49(0.54%)	4.52#(3.34-5.98)	9(0.38%)	8.50#(3.89-16.14)	24(0.54%)	5.75#(3.68-8.55)	11(0.70%)	2.89#(1.44-5.17)	5(0.79%)	2.79(0.90-6.50)
Accidents and Adverse Effects	167(1.85%)	2.44#(2.09-2.84)	21(0.89%)	2.88#(1.78-4.40)	77(1.73%)	2.74#(2.17-3.43)	44(2.80%)	1.89#(1.37-2.54)	25(3.97%)	2.59#(1.67-3.82)
Suicide and Self-Inflicted Injury	77(0.85%)	2.75#(2.17-3.44)	19(0.80%)	5.80#(3.49-9.06)	26(0.58%)	2.13#(1.39-3.12)	29(1.84%)	3.17#(2.12-4.56)	3(0.48%)	0.90(0.19-2.64)
Homicide and Legal Intervention	6(0.07%)	1.28(0.47-2.80)	0(0)	0.00(0.00-5.61)	5(0.11%)	2.34(0.76-5.46)	1(0.06%)	0.70(0.02-3.92)	0(0)	0.00(0.00-8.10)
Other Cause of Death	410(4.54%)	2.36#(2.14-2.60)	69(2.92%)	5.71#(4.44-7.23)	141(3.16%)	2.59#(2.18-3.06)	129(8.20%)	1.96#(1.63-2.33)	71(11.27%)	1.71#(1.34-2.16)
