# Supplementary material for: Causes of death after oral cancer diagnosis: a population based study
Source: Front Oncol. 2024 Nov 12;14:1481688. doi: 10.3389/fonc.2024.1481688 (PMC11588711; doi:10.3389/fonc.2024.1481688)
Supplement: Supplementary file 1 [file DataSheet1.zip › Supplementary files/Supplementary Tables/Table S4.xlsx]

## Sheet: SMRs
Supplementary Table 4 Standardized-mortality ratios(SMRs) for each cause of death in oral cancer patients ≥ 65 years old
	Timing of Death After Diagnosis
	All years		<1 year		1 to <5 years		5 to <10 years		≥10 years
	No.(%)	SMR(95% CI)	No.(%)	SMR(95% CI)	No.(%)	SMR(95% CI)	No.(%)	SMR(95% CI)	No.(%)	SMR(95% CI)
Cause of Death	8628(100%)	3.12#(3.06-3.19)	2724(100%)	7.54#(7.26-7.83)	3762(100%)	3.06#(2.97-3.16)	1650(100%)	1.83#(1.74-1.92)	492(100%)	1.81#(1.65-1.98)
All Malignant Cancers	5808(67.32%)	9.99#(9.73-10.25)	2189(80.36%)	25.96#(24.88-27.07)	2712(72.09%)	9.87#(9.50-10.25)	754(45.70%)	4.25#(3.95-4.57)	153(31.10%)	3.39#(2.88-3.97)
Oral Cavity and Pharynx	3243(37.59%)	391.81#(378.44-405.53)	1425(52.31%)	1213.79#(1151.58-1278.48)	1467(39.00%)	373.71#(354.83-393.33)	291(17.64%)	114.33#(101.57-128.25)	60(12.20%)	94.89#(72.41-122.14)
Other Oral Cavity and Pharynx	225(2.61%)	161.13#(140.76-183.62)	87(3.19%)	383.73#(307.36-473.34)	109(2.90%)	156.85#(128.79-189.21)	24(1.45%)	61.39#(39.34-91.35)	5(1.02%)	59.66#(19.37-139.23)
Digestive System	234(2.71%)	1.61#(1.41-1.83)	34(1.25%)	1.63#(1.13-2.27)	117(3.11%)	1.70#(1.41-2.04)	68(4.12%)	1.53#(1.19-1.94)	15(3.05%)	1.34(0.75-2.21)
Respiratory System	562(6.51%)	3.47#(3.19-3.77)	108(3.96%)	4.25#(3.49-5.13)	279(7.42%)	3.52#(3.12-3.96)	144(8.73%)	3.08#(2.60-3.62)	31(6.30%)	2.93#(1.99-4.16)
Bones and Joints	111(1.29%)	104.96#(86.35-126.40)	63(2.31%)	468.95#(360.35-599.98)	34(0.90%)	71.32#(49.39-99.67)	9(0.55%)	25.97#(11.88-49.31)	5(1.02%)	50.00#(16.24-116.69)
Soft Tissue including Heart	6(0.07%)	1.72(0.63-3.75)	2(0.07%)	4.17(0.50-15.05)	2(0.05%)	1.23(0.15-4.43)	1(0.06%)	0.92(0.02-5.12)	1(0.20%)	3.61(0.09-20.12）
Skin excluding Basal and Squamous	230(2.67%)	17.16#(15.02-19.53)	83(3.05%)	45.65#(36.36-56.59)	121(3.22%)	19.45#(16.14-23.24)	23(1.39%)	5.45#(3.45-8.17)	3(0.61%)	2.63（0.54-7.70）
Breast/Genital/Urinary/Endocrine System	103(1.19%)	3.60#(2.94-4.37)	10(0.37%)	2.73#(1.31-5.02)	42(1.12%)	2.71#(1.96-3.67)	42(2.55%)	5.19#(3.74-7.02)	9(1.83%)	6.69#（3.06-12.70）
Eye and Orbit/Brain and Other Nervous System	16(0.19%)	6.43#(3.67-10.44)	2(0.07%)	5.11(0.62-18.45)	8(0.21%)	5.05#(2.18-9.96)	6(0.36%)	11.67#(4.28-25.40)	0(0)	0.00(0.00-0.00)
lymph/Blood	68(0.79%)	3.61#(2.80-4.57)	6(0.22%)	2.72(1.00-5.91)	29(0.77%)	3.52#(2.36-5.05)	22(1.33%)	3.15#(1.97-4.77)	11(2.24%)	7.80#(3.89-13.95)
Miscellaneous Malignant Cancer	1235(14.31%)	26.95#(25.47-28.49)	456(16.74%)	70.38#(64.06-77.14)	613(16.29%)	28.72#(26.49-31.09)	148(8.97%)	10.41#(8.80-12.23)	18(3.66%)	4.75#(2.82-7.51)
In situ, benign or unknown behavior neoplasm	45(0.52%)	2.38#(1.74-3.19)	15(0.55%)	6.12#(3.43-10.10)	17(0.45%)	2.00#(1.17-3.21)	10(0.61%)	1.62(0.78-2.99)	3(0.61%)	1.68(0.35-4.90)
Noncancer	2775(32.16%)	3.28#(3.16-3.40)	520(19.09%)	4.80#(4.40-5.23)	1033(27.46%)	2.54#(2.39-2.70)	886(53.70%)	3.33#(3.12-3.56)	336(68.29%)	5.15#(4.61-5.73)
Infections	111(1.29%)	4.96#(4.08-5.97)	32(1.17%)	9.09#(6.22-12.83)	41(1.09%)	3.66#(2.63-4.96)	31(1.88%)	4.80#(3.26-6.82)	7(1.42%)	5.83#(2.34-12.02)
Diabetes Mellitus	67(0.78%)	0.87(0.67-1.10)	19(0.70%)	1.79#(1.08-2.79)	26(0.69%)	0.74(0.48-1.08)	18(1.09%)	0.73(0.43-1.16)	4(0.81%)	0.59(0.16-1.52)
Alzheimers (ICD-9 and 10 only)	126(1.46%)	0.93(0.77-1.10)	7(0.26%)	0.49(0.20-1.00)	43(1.14%)	0.78(0.57-1.06)	51(3.09%)	1.04(0.78-1.37)	25(5.08%)	1.38(0.90-2.04)
Cardiovascular Disease	990(11.47%)	3.30#(3.10-3.51)	207(7.60%)	4.99#(4.33-5.72)	391(10.39%)	2.64#(2.39-2.92)	290(17.58%)	3.20#(2.84-3.59)	102(20.73%)	5.09#(4.15-6.17)
Cerebrovascular Diseases	218(2.53%)	1.34#(1.16-1.53)	35(1.28%)	1.65#(1.15-2.30)	74(1.97%)	1.04(0.82-1.30)	73(4.42%)	1.36#(1.07-1.71)	36(7.32%)	2.10#(1.47-2.91)
Pneumonia and Influenza	126(1.46%)	1.93#(1.61-2.30)	27(0.99%)	3.03#(1.99-4.40)	47(1.25%)	1.61#(1.18-2.13)	35(2.12%)	1.68#(1.17-2.33)	17(3.46%)	2.78#(1.62-4.46)
Chronic Obstructive Pulmonary Disease and Allied Cond	293(3.40%)	1.62#(1.44-1.82)	47(1.73%)	1.95#(1.43-2.59)	115(3.06%)	1.39#(1.14-1.66)	96(5.82%)	1.66#(1.35-2.03)	35(7.11%)	2.23#(1.55-3.10)
Stomach and Duodenal Ulcers	9(0.10%)	2.69#(1.23-5.11)	3(0.11%)	6.52#(1.34-19.04)	3(0.08%)	1.99(0.41-5.82)	2(0.12%)	1.88(0.23-6.78)	1(0.20%)	3.22(0.08-17.93)
Chronic Liver Disease and Cirrhosis	36(0.42%)	1.99#(1.39-2.75)	10(0.37%)	3.71#(1.78-6.83)	19(0.51%)	2.14#(1.29-3.35)	6(0.36%)	1.12(0.41-2.44)	1(0.20%)	0.85(0.02-4.73)
Nephritis/Nephrotic Syndrome/Nephrosis	42(0.49%)	0.75(0.54-1.02)	5(0.18%)	0.67(0.22-1.57)	14(0.37%)	0.56#(0.30-0.93)	18(1.09%)	1.00(0.59-1.59)	5(1.02%)	0.95(0.31-2.22)
Pregnancy/Childbirth/Puerperium	0(0)	0.00(0.00-14833.93)	0(0)	0.00(0.00-44609.43)	0(0)	0.00(0.00-24971.57)	0(0)	0.00(0.00-201992.70)	0(0)	0.00(0.00-0.00)
Congenital Anomalies	3(0.03%)	1.98(0.41-5.79)	0(0)	0.00(0.00-16.56)	1(0.03%)	1.40(0.04-7.82)	1(0.06%)	2.19(0.06-12.18)	1(0.20%)	8.26(0.21-46.05)
Symptoms,signs and ill-defined conditions	42(0.49%)	1.34(0.96-1.80)	11(0.40%)	2.57#(1.28-4.61)	16(0.43%)	1.12(0.64-1.81)	11(0.67%)	1.10(0.55-1.96)	4(0.81%)	1.42(0.39-3.63)
Accidents and Adverse Effects	88(1.02%)	1.24(0.99-1.53)	13(0.48%)	1.48(0.79-2.54)	35(0.93%)	1.12(0.78-1.56)	33(2.00%)	1.39(0.96-1.96)	7(1.42%)	0.95(0.38-1.96)
Suicide and Self-Inflicted Injury	41(0.48%)	3.35#(2.41-4.55)	13(0.48%)	7.52#(4.00-12.86)	18(0.48%)	3.06#(1.81-4.84)	8(0.48%)	2.15(0.93-4.23)	2(0.41%)	2.25(0.27-8.13)
Homicide and Legal Intervention	1(0.01%)	0.86(0.02-4.81)	0(0)	0.00(0.00-18.75)	1(0.03%)	1.72(0.04-9.61)	0(0)	0.00(0.00-11.73)	0(0)	0.00(0.00-55.33)
Other Cause of Death	582(6.75%)	1.15#(1.06-1.25)	91(3.34%)	1.61#(1.30-1.98)	189(5.02%)	0.91(0.79-1.05)	213(12.91%)	1.18#(1.03-1.35)	89(18.09%)	1.44#(1.15-1.77)
