# Supplementary material for: Causes of death after oral cancer diagnosis: a population based study
Source: Front Oncol. 2024 Nov 12;14:1481688. doi: 10.3389/fonc.2024.1481688 (PMC11588711; doi:10.3389/fonc.2024.1481688)
Supplement: Supplementary file 1 [file DataSheet1.zip › Supplementary files/Supplementary Tables/Table S5.xlsx]

## Sheet: SMRs
Supplementary Table 5 Standardized-mortality ratios(SMRs) for each cause of death in oral cancer patients of black race
	Timing of Death After Diagnosis
	All years		<1 year		1 to <5 years		5 to <10 years		≥10 years
	No.(%)	SMR(95% CI)	No.(%)	SMR(95% CI)	No.(%)	SMR(95% CI)	No.(%)	SMR(95% CI)	No.(%)	SMR(95% CI)
Cause of Death	1749(100%)	7.77#(7.41-8.14)	667(100%)	20.10#(18.60-21.68)	800(100%)	8.53#(7.95-9.14)	209(100%)	2.88#(2.50-3.30)	73(100%)	2.85#(2.23-3.58)
All Malignant Cancers	1367(78.16%)	24.38#(23.11-25.71)	562(84.26%)	64.41#(59.19-69.96)	646(80.75%)	26.47#(24.47-28.60)	129(61.72%)	7.46#(6.23-8.86)	30(41.10%)	5.32#(3.59-7.59)
Oral Cavity and Pharynx	698(39.91%)	646.42#(599.34-696.20)	327(49.03%)	1832.20#(1638.97-2041.94)	316(39.50%)	652.22#(582.28-728.24)	42(20.10%)	131.60#(94.85-177.89)	13(17.81%)	133.08#(70.86-227.58)
Other Oral Cavity and Pharynx	68(3.89%)	250.36#(194.41-317.39)	31(4.65%)	638.22#(433.64-905.90)	32(4.00%)	254.93#(174.37-359.89)	4(1.91%)	52.60#(14.33-134.68)	1(1.37%)	46.57#(1.18-259.46)
Digestive System	60(3.43%)	3.54#(2.70-4.55)	10(1.50%)	3.85#(1.85-7.08)	28(3.50%)	3.78#(2.51-5.47)	15(7.18%)	2.85#(1.60-4.70)	7(9.59%)	4.11#(1.65-8.46)
Respiratory System	149(8.52%)	9.40#(7.95-11.03)	38(5.70%)	14.46#(10.23-19.84)	76(9.50%)	10.72#(8.45-13.42)	30(14.35%)	6.39#(4.31-9.12)	5(6.85%)	3.46#(1.12-8.07)
Bones and Joints	14(0.80%)	143.53#(78.47-240.81)	7(1.05%)	508.15#(204.30-1046.98)	6(0.75%)	146.32#(53.70-318.48)	1(0.48%)	31.81(0.81-177.23)	0(0)	0.00(0.00-325.72)
Soft Tissue including Heart	3(0.17%)	9.24#(1.90-26.99)	1(0.15%)	20.88(0.53-116.35)	1(0.13%)	7.06(0.18-39.32)	1(0.48%)	9.77(0.25-54.45)	0(0)	0.00(0.00-112.23)
Skin excluding Basal and Squamous	51(2.92%)	197.51#(147.06-259.69)	26(3.90%)	632.22#(412.98-926.34)	22(2.75%)	192.75#(120.80-291.83)	3(1.44%)	38.29#(7.90-111.91)	0(0)	0.00(0.00-149.90)
Breast/Genital/Urinary/Endocrine System	19(1.09%)	4.81#(2.89-7.50)	2(0.30%)	3.65(0.44-13.17)	10(1.25%)	4.56#(2.19-8.39)	6(2.87%)	5.20#(1.91-11.31)	1(1.37%)	16.64(0.42-92.74)
Eye and Orbit/Brain and Other Nervous System	5(0.29%)	25.62#(8.32-59.79)	2(0.30%)	49.78#(6.03-179.83)	1(0.13%)	9.76(0.25-54.37)	2(0.96%)	38.09#(4.61-137.58)	0(0)	0.00(0.00-0.00)
lymph/Blood	5(0.29%)	10.05#(3.26-23.44)	1(0.15%)	9.50(0.24-52.92)	3(0.38%)	9.61#(1.98-28.10)	1(0.48%)	12.44(0.31-69.32)	0(0)	0.00(0.00-0.00)
Miscellaneous Malignant Cancer	363(20.75%)	90.45#(81.38-100.25)	148(22.19%)	234.21#(198.00-275.13)	183(22.88%)	105.04#(90.38-121.42)	28(13.40%)	22.71#(15.09-32.82)	4(5.48%)	9.84#(2.68-25.19)
In situ, benign or unknown behavior neoplasm	9(0.51%)	9.44#(4.32-17.93)	3(0.45%)	21.79#(4.49-63.68)	5(0.63%)	12.69#(4.12-29.61)	1(0.48%)	3.21(0.08-17.90)	0(0)	0.00(0.00-33.55)
Noncancer	373(21.33%)	8.07#(7.27-8.93)	102(15.29%)	14.55#(11.87-17.67)	149(18.63%)	7.13#(6.03-8.38)	79(37.80%)	5.32#(4.21-6.63)	43(58.90%)	12.40#(8.97-16.70)
Infections	41(2.34%)	20.82#(14.94-28.24)	19(2.85%)	38.31#(23.06-59.82)	18(2.25%)	21.46#(12.72-33.91)	3(1.44%)	4.81(0.99-14.06)	1(1.37%)	93.85#(2.38-522.88)
Diabetes Mellitus	11(0.63%)	1.03(0.51-1.84)	3(0.45%)	1.91(0.39-5.57)	5(0.63%)	1.12(0.36-2.61)	3(1.44%)	0.87(0.18-2.54)	0(0)	0.00(0.00-3.07)
Alzheimers (ICD-9 and 10 only)	5(0.29%)	1.15(0.37-2.69)	0(0)	0.00(0.00-7.34)	2(0.25%)	1.31(0.16-4.72)	2(0.96%)	1.25(0.15-4.51)	1(1.37%)	1.42(0.04-7.94)
Cardiovascular Disease	137(7.83%)	7.65#(6.42-9.04)	42(6.30%)	16.55#(11.93-22.37)	46(5.75%)	5.58#(4.08-7.44)	30(14.35%)	5.03#(3.39-7.18)	19(26.03%)	16.40#(9.87-25.60)
Cerebrovascular Diseases	25(1.43%)	1.89#(1.22-2.79)	5(0.75%)	2.55(0.83-5.95)	11(1.38%)	2.01#(1.01-3.61)	6(2.87%)	1.41(0.52-3.06)	3(4.11%)	1.94(0.40-5.67)
Pneumonia and Influenza	17(0.97%)	4.25#(2.47-6.80)	5(0.75%)	8.44#(2.74-19.70)	9(1.13%)	5.44#(2.49-10.33)	3(1.44%)	2.31(0.48-6.75)	0(0)	0.00(0.00-8.06)
Chronic Obstructive Pulmonary Disease and Allied Cond	18(1.03%)	2.21#(1.31-3.50)	3(0.45%)	2.67(0.55-7.79)	5(0.63%)	1.50(0.49-3.50)	2(0.96%)	0.74(0.09-2.67)	8(10.96%)	8.26#(3.56-16.27)
Stomach and Duodenal Ulcers	2(0.11%)	7.98(0.97-28.82)	0(0)	0.00(0.00-91.47)	2(0.25%)	18.39#(2.23-66.43)	0(0)	0.00(0.00-48.13)	0(0)	0.00(0.00-147.74)
Chronic Liver Disease and Cirrhosis	6(0.34%)	2.34(0.86-5.08)	2(0.30%)	4.89(0.59-17.66)	3(0.38%)	2.59(0.53-7.58)	1(0.48%)	1.29(0.03-7.21)	0(0)	0.00(0.00-16.03)
Nephritis/Nephrotic Syndrome/Nephrosis	15(0.86%)	2.20#(1.23-3.63)	5(0.75%)	4.98#(1.62-11.62)	5(0.63%)	1.75(0.57-4.08)	4(1.91%)	1.83(0.50-4.68)	1(1.37%)	1.30(0.03-7.25)
Pregnancy/Childbirth/Puerperium	0(0)	0.00(0.00-408.52)	0(0)	0.00(0.00-1994.17)	0(0)	0.00(0.00-854.90)	0(0)	0.00(0.00-1464.75)	0(0)	0.00(0.00-10643.06)
Congenital Anomalies	0(0)	0.00(0.00-18.76)	0(0)	0.00(0.00-119.58)	0(0)	0.00(0.00-41.86)	0(0)	0.00(0.00-62.05)	0(0)	0.00(0.00-202.57)
Symptoms,signs and ill-defined conditions	11(0.63%)	4.86#(2.42-8.69)	3(0.45%)	8.34#(1.72-24.37)	8(1.00%)	8.19#(3.54-16.14)	0(0)	0.00(0.00-5.25)	0(0)	0.00(0.00-16.33)
Accidents and Adverse Effects	17(0.97%)	2.33#(1.36-3.74)	2(0.30%)	1.92(0.23-6.93)	8(1.00%)	2.57#(1.11-5.07)	6(2.87%)	2.54(0.93-5.54)	1(1.37%)	1.29(0.03-7.17)
Suicide and Self-Inflicted Injury	0(0)	0.00(0.00-5.49)	0(0)	0.00(0.00-31.77)	0(0)	0.00(0.00-11.85)	0(0)	0.00(0.00-19.29)	0(0)	0.00(0.00-69.93)
Homicide and Legal Intervention	2(0.11%)	1.77(0.21-6.41)	0(0)	0.00(0.00-17.81)	2(0.25%)	3.75(0.45-13.55)	0(0)	0.00(0.00-11.99)	0(0)	0.00(0.00-46.07)
Other Cause of Death	66(3.77%)	2.02#(1.56-2.57)	13(1.95%)	3.21#(1.71-5.50)	25(3.13%)	2.08#(1.34-3.06)	19(9.09%)	1.62(0.98-2.53)	9(12.33%）	1.86(0.85-3.52)
