# Supplementary material for: Causes of death after oral cancer diagnosis: a population based study
Source: Front Oncol. 2024 Nov 12;14:1481688. doi: 10.3389/fonc.2024.1481688 (PMC11588711; doi:10.3389/fonc.2024.1481688)
Supplement: Supplementary file 1 [file DataSheet1.zip › Supplementary files/Supplementary Tables/Table S6.xlsx]

## Sheet: SMRs
Supplementary Table 6 Standardized-mortality ratios(SMRs) for each cause of death in oral cancer patients of white race
	Timing of Death After Diagnosis
	All years		<1 year		1 to <5 years		5 to <10 years		≥10 years
	No.(%)	SMR(95% CI)	No.(%)	SMR(95% CI)	No.(%)	SMR(95% CI)	No.(%)	SMR(95% CI)	No.(%)	SMR(95% CI)
Cause of Death	14897(100%)	4.09#(4.02-4.15)	4106(100%)	9.82#(9.53-10.13)	6929(100%)	4.53#(4.43-4.64)	2863(100%)	2.31#(2.23-2.40)	999(100%)	2.17#(2.04-2.31)
All Malignant Cancers	10631(71.36%)	12.16#(11.93-12.40)	3381(82.34%)	32.31#(31.23-33.42)	5366(77.44%)	14.17#(13.80-14.56)	1472(51.41%)	5.09#(4.83-5.36)	412(41.24%)	4.06#(3.68-4.47)
Oral Cavity and Pharynx	5893(39.56%)	370.83#(361.42-380.42)	2178(53.04%)	1228.99#(1177.92-1281.72)	2961(42.73%)	437.41#(421.79-453.45)	600(20.96%)	110.98#(102.28-120.23)	154(15.42%)	79.24#(67.22-92.79)
Other Oral Cavity and Pharynx	464(3.11%)	172.16#(156.85-188.56)	153(3.73%)	451.61#(382.88-529.10)	225(3.25%)	186.42#(162.86-212.44)	67(2.34%)	77.32#(59.92-98.20)	19(1.90%)	67.14#(40.42-104.85)
Digestive System	439(2.95%)	1.91#(1.74-2.10)	56(1.36%）	2.10#(1.59-2.73)	206(2.97%)	2.09#(1.81-2.39)	124(4.33%)	1.61#(1.34-1.92)	53(5.31%)	1.94#(1.45-2.53)
Respiratory System	1014(6.81%)	4.04#(3.80-4.30)	147(3.58%)	4.62#(3.90-5.43)	503(7.26%)	4.51#(4.12-4.92)	284(9.92%)	3.52#(3.12-3.96)	80(8.01%)	2.98#(2.36-3.71)
Bones and Joints	150(1.01%)	88.18#(74.63-103.48)	78(1.90%)	426.79#(337.36-532.65)	53(0.76%)	75.23#(56.35-98.40)	14(0.49%）	23.75#(12.99-39.85)	5(0.50%)	22.29#(7.24-52.01)
Soft Tissue including Heart	14(0.09%)	2.41#(1.32-4.04)	3(0.07%)	4.47(0.92-13.08)	4(0.06%)	1.60(0.44-4.10)	3(0.10%)	1.54(0.32-4.50)	4(0.40%)	5.80#(1.58-14.84)
Skin excluding Basal and Squamous	439(2.95%)	19.78#(17.97-21.72)	131(3.19%)	49.95#(41.76-59.27)	249(3.59%)	25.89#(22.77-29.31)	47(1.64%)	6.37#(4.68-8.47)	12(1.20%)	4.67#(2.41-8.15)
Breast/Genital/Urinary/Endocrine System	134(0.90%)	4.81#(4.03-5.70)	11(0.27%)	3.18#(1.59-5.70)	50(0.72%)	3.38#(2.51-4.45)	56(1.96%)	7.10#(5.36-9.22)	17(1.70%)	9.94#(5.79-15.91)
Eye and Orbit/Brain and Other Nervous System	24(0.16%)	9.37#(6.00-13.94)	3(0.07%)	6.91#(1.43-20.21)	12(0.17%)	8.02#(4.14-14.01)	8(0.28%)	14.43#(6.23-28.43)	1(0.10%)	12.89(0.33-71.84)
lymph/Blood	102(0.68%)	4.75#(3.87-5.76)	9(0.22%)	3.76#(1.72-7.15)	40(0.58%)	4.32#(3.09-5.89)	35(1.22%)	4.36#(3.04-6.07)	18(1.80%)	9.88#(5.86-15.61)
Miscellaneous Malignant Cancer	2422(16.26%)	35.96#934.55-37.42）	765(18.63%)	95.84#(89.17-102.88)	1288(18.59%)	44.52#(42.12-47.02)	301(10.51%)	13.43#(11.96-15.04)	68(6.81%)	8.48#(6.58-10.74)
In situ, benign or unknown behavior neoplasm	66(0.44%)	2.84#(2.20-3.61)	20(0.49%)	7.48#(4.57-11.56)	26(0.38%)	2.65#(1.73-3.88)	15(0.52%)	1.90#(1.07-3.14)	5(0.50%)	1.74(0.57-4.06)
Noncancer	4200(28.19%)	4.74#(4.60-4.89)	705(17.17%)	6.39#(5.93-6.88)	1537(22.18%)	3.63#(3.45-3.82)	1376(48.06%)	4.89#(4.64-5.16)	582(58.26%)	8.18#(7.53-8.88)
Infections	215(1.44%)	8.82#(7.68-10.08)	60(1.46%)	15.76#(12.03-20.29)	76(1.10%)	6.03#(4.75-7.55)	64(2.24%)	9.22#(7.10-11.77)	15(1.50%)	14.73#(8.24-24.29)
Diabetes Mellitus	98(0.66%)	0.91(0.74-1.11)	19(0.46%)	1.56(0.94-2.43)	37(0.53%)	0.82(0.58-1.13)	30(1.05%)	0.82(0.55-1.17)	12(1.20%)	0.88(0.45-1.53)
Alzheimers (ICD-9 and 10 only)	127(0.85%)	0.95(0.80-1.14)	7(0.17%)	0.52(0.21-1.07)	42(0.61%)	0.80(0.58-1.08)	50(1.75%)	1.05(0.78-1.38)	28(2.80%)	1.44(0.96-2.08)
Cardiovascular Disease	1375(9.23%)	4.47#(4.24-4.71)	251(6.11%)	6.05#(5.33-6.85)	529(7.63%)	3.52#(3.23-3.84)	420(14.67%)	4.49#(4.07-4.94)	175(17.52%)	7.72#(6.62-8.95)
Cerebrovascular Diseases	284(1.91%)	1.57#(1.39-1.76)	40(0.97%)	1.88#(1.34-2.56)	93(1.34%)	1.23(0.99-1.50)	106(3.70%)	1.73#(1.42-2.09)	45(4.50%)	1.95#(1.42-2.61)
Pneumonia and Influenza	166(1.11%)	2.27#(1.94-2.64)	25(0.61%)	2.78#(1.80-4.11)	55(0.79%)	1.76#(1.32-2.29)	57(1.99%)	2.35#(1.78-3.04)	29(2.90%)	3.36#(2.25-4.83)
Chronic Obstructive Pulmonary Disease and Allied Cond	417(2.80%)	1.78#(1.62-1.96)	57(1.39%)	2.14#(1.62-2.77)	143(2.06%)	1.44#(1.22-1.70)	150(5.24%)	1.89#(1.60-2.22)	67(6.71%)	2.33#(1.80-2.96)
Stomach and Duodenal Ulcers	14(0.09%)	3.10#(1.70-5.21)	6(0.15%)	11.24#(4.13-24.47)	3(0.04%)	1.58(0.33-4.61)	4(0.14%)	2.64(0.72-6.77)	1(0.10%)	1.78(0.05-9.91)
Chronic Liver Disease and Cirrhosis	125(0.84%)	2.34#(1.95-2.79)	17(0.41%)	2.76#(1.61-4.43)	67(0.97%)	2.88#(2.24-3.66)	33(1.15%)	1.85#(1.27-2.60)	8(0.80%)	1.31(0.56-2.57)
Nephritis/Nephrotic Syndrome/Nephrosis	60(0.40%)	0.93(0.71-1.20)	6(0.15%)	0.80(0.29-1.74)	19(0.27%)	0.69(0.42-1.08)	25(0.87%)	1.15(0.75-1.70)	10(1.00%)	1.26(0.60-2.32)
Pregnancy/Childbirth/Puerperium	1(0.01%)	20.34(0.51-113.30)	0(0)	0.00(0.00-485.91)	1(0.01%)	40.06#(1.01-223.22)	0(0)	0.00(0.00-266.07)	0(0)	0.00(0.00-1336.82)
Congenital Anomalies	10(0.07%)	2.56#(1.23-4.70)	1(0.02%)	2.11(0.05-11.77)	3(0.04%)	1.74(0.36-5.09)	3(0.10%)	2.34(0.48-6.84)	3(0.30%)	6.93#(1.43-20.26)
Symptoms,signs and ill-defined conditions	76(0.51%)	1.97#(1.55-2.47)	15(0.37%)	3.13#(1.75-5.15)	31(0.45%)	1.83#(1.24-2.60)	21(0.73%)	1.67#(1.03-2.55)	9(0.90%)	2.15(0.98-4.07)
Accidents and Adverse Effects	232(1.56%)	1.84#(1.61-2.09)	31(0.75%)	2.16#(1.47-3.06)	103(1.49%)	1.91#(1.56-2.32)	69(2.41%)	1.62#(1.26-2.05)	29(2.90%)	1.87#(1.25-2.69)
Suicide and Self-Inflicted Injury	116(0.78%)	3.02#(2.50-3.62)	30(0.73%)	6.33#(4.27-9.03)	44(0.64%)	2.54#(1.85-3.42)	37(1.29%)	3.00#(2.11-4.13)	5(0.50%)	1.24(0.40-2.89)
Homicide and Legal Intervention	5(0.03%)	1.13(0.37-2.65)	0(0)	0.00(0.00-6.10)	4(0.06%)	1.95(0.53-5.00)	1(0.03%)	0.75(0.02-4.16)	0(0)	0.00(0.00-8.94)
Other Cause of Death	879(5.90%)	1.42#(1.33-1.52)	140(3.41%)	2.27#(1.91-2.68)	287(4.14%)	1.20#(1.07-1.35)	306(10.69%)	1.37#(1.22-1.53)	146(14.61%)	1.56#(1.32-1.84)
