# Supplementary material for: Causes of death after oral cancer diagnosis: a population based study
Source: Front Oncol. 2024 Nov 12;14:1481688. doi: 10.3389/fonc.2024.1481688 (PMC11588711; doi:10.3389/fonc.2024.1481688)
Supplement: Supplementary file 1 [file DataSheet1.zip › Supplementary files/Supplementary Tables/Table S7.xlsx]

## Sheet: SMRs
Supplementary Table 7 Standardized-mortality ratios(SMRs) for each cause of death in oral cancer patients of other races
	Timing of Death After Diagnosis
	All years		<1 year		1 to <5 years		5 to <10 years		≥10 years
	No.(%)	SMR(95% CI)	No.(%)	SMR(95% CI)	No.(%)	SMR(95% CI)	No.(%)	SMR(95% CI)	No.(%)	SMR(95% CI)
Cause of Death	1008(100%)	5.55#(5.21-5.90)	312(100%)	15.55#(13.87-17.37)	494(100%)	6.76#(6.18-7.39)	152(100%)	2.41#(2.04-2.83)	50(100%)	1.96#(1.45-2.58)
All Malignant Cancers	798(79.17%)	19.40#(18.07-20.79)	277(88.78%)	56.20#(49.77-63.22)	410(83.00%)	23.50#(21.28-25.88)	86(56.58%)	6.37#(5.09-7.87)	25(50.00%)	4.76#(3.08-7.02)
Oral Cavity and Pharynx	511(50.69%)	650.98#(595.75-709.94)	201(64.42%)	2170.92#(1881.16-2492.69)	256(51.82%)	769.86#(678.43-870.17)	42(27.63%)	162.66#(117.23-219.87)	12(24.00%)	118.04#(60.99-206.20)
Other Oral Cavity and Pharynx	20(1.98%)	250.82#(153.21-387.37)	6(1.92%)	591.51#(217.07-1287.47)	10(2.02%)	288.58#(138.38-530.71)	3(1.97%)	115.40#(23.80-337.26)	1(2.00%)	111.77#(2.83-622.73)
Digestive System	22(2.18%)	1.49(0.93-2.25)	2(0.64%)	1.12(0.14-4.06)	9(1.82%)	1.43(0.65-2.72)	10(6.58%)	2.07(0.99-3.80)	1(2.00%)	0.53(0.01-2.97)
Respiratory System	36(3.57%)	3.49#(2.44-4.83)	10(3.21%)	7.78#(3.73-14.31)	14(2.83%)	3.14#(1.72-5.27)	11(7.24%)	3.30#(1.65-5.91)	1(2.00%)	0.79(0.02-4.43)
Bones and Joints	11(1.09%)	151.29#(75.53-270.71)	5(1.60%)	639.93#(207.78-1493.37)	6(1.21%)	205.48#(75.41-447.24)	0(0)	0.00(0.00-147.53)	0(0)	0.00(0.00-345.15)
Soft Tissue including Heart	1(0.10%)	3.53(0.09-19.66)	0(0)	0.00(0.00-112.07)	0(0)	0.00(0.00-30.82)	0(0)	0.00(0.00-39.20)	1(2.00%)	27.22(0.69-151.68)
Skin excluding Basal and Squamous	27(2.68%)	100.79#(66.42-146.64)	8(2.56%)	260.82#(112.60-513.91)	15(3.04%)	133.36#(74.64-219.96)	2(1.32%)	22.39#(2.71-80.87)	2(4.00%)	56.48#(6.84-204.04)
Breast/Genital/Urinary/Endocrine System	3(0.30%)	9.31#(1.92-27.19)	0(0)	0.00(0.00-57.36)	2(0.40%)	12.39#(1.50-44.74)	1(0.66%)	10.35(0.26-57.67)	0(0)	0.00(0.00-0.00)
Eye and Orbit/Brain and Other Nervous System	2(0.20%)	4.80(0.58-17.33)	1(0.32%)	31.17(0.79-173.65)	0(0)	0.00(0.00-11.76)	1(0.66%)	14.08(0.36-78.43)	0(0)	0.00(0.00-0.00)
lymph/Blood	3(0.30%)	11.95#(2.46-34.92)	0(0)	0.00(0.00-103.34)	1(0.20%)	6.12(0.15-34.09)	2(1.32%)	38.54#(4.67-139.22)	0(0)	0.00(0.00-0.00)
Miscellaneous Malignant Cancer	182(18.06%)	65.08#(55.97-75.25)	50(16.03%)	148.83#(110.46-196.21)	107(21.66%)	90.27#(73.97-109.08)	17(11.18%)	18.53#(10.79-29.66)	8(16.00%)	22.37#(9.66-44.07)
In situ, benign or unknown behavior neoplasm	3(0.30%)	2.73(0.56-7.98)	0(0)	0.00(0.00-29.25)	1(0.20%)	2.20(0.06-12.25)	2(1.32%)	5.37(0.65-19.39)	0(0)	0.00(0.00-25.29)
Noncancer	207(20.54%)	5.49#(4.77-6.29)	35(11.22%)	8.07#(5.62-11.22)	83(16.80%)	4.90#(3.91-6.08)	64(42.11%)	5.18#(3.99-6.61)	25(50.00%)	5.49#(4.77-6.29)
Infections	13(1.29%)	7.25#(3.86-12.39)	4(1.28%)	44.15#(12.03-113.05)	4(0.81%)	8.14#(2.22-20.84)	4(2.63%)	5.86#(1.60-15.01)	1(2.00%)	1.89(0.05-10.52)
Diabetes Mellitus	14(1.39%)	1.70(0.93-2.85)	5(1.60%)	5.49#(1.78-12.80)	5(1.01%)	1.49(0.48-3.49)	2(1.32%)	0.71(0.09-2.56)	2(4.00%)	1.72(0.21-6.21)
Alzheimers (ICD-9 and 10 only)	5(0.50%)	0.74(0.24-1.72)	0(0)	0.00(0.00-6.63)	0(0)	0.00(0.00-1.53)	4(2.63%)	1.50(0.41-3.83)	1(2.00%)	0.87(0.02-4.83)
Cardiovascular Disease	69(6.85%)	5.77#(4.49-7.30)	10(3.21%)	6.31#(3.03-11.60)	30(6.07%)	5.00#(3.37-7.13)	24(15.79%)	6.22#(3.98-9.25)	5(10.00%)	9.64#(3.13-22.50)
Cerebrovascular Diseases	16(1.59%)	1.19(0.68-1.93)	0(0)	0.00(0.00-2.46)	5(1.01%)	0.93(0.30-2.17)	5(3.29%)	1.07(0.35-2.50)	6(12.00%)	3.19#(1.17-6.94)
Pneumonia and Influenza	13(1.29%)	2.12#(1.13-3.63)	4(1.28%)	5.70#(1.55-14.59)	8(1.62%)	3.20#(1.38-6.30)	1(0.66%)	0.47(0.01-2.61)	0(0)	0.00(0.00-4.71)
Chronic Obstructive Pulmonary Disease and Allied Cond	11(1.09%)	1.58(0.79-2.82)	0(0)	0.00(0.00-4.66)	5(1.01%)	1.73(0.56-4.05)	3(1.97%)	1.26(0.26-3.69)	3(6.00%)	3.26(0.67-9.52)
Stomach and Duodenal Ulcers	0(0)	0.00(0.00-10.54)	0(0)	0.00(0.00-90.83)	0(0)	0.00(0.00-25.99)	0(0)	0.00(0.00-30.55)	0(0)	0.00(0.00-79.15)
Chronic Liver Disease and Cirrhosis	3(0.30%)	1.45(0.30-4.23)	0(0)	0.00(0.00-14.50)	3(0.61%)	3.32(0.68-9.70)	0(0)	0.00(0.00-5.56)	0(0)	0.00(0.00-14.60)
Nephritis/Nephrotic Syndrome/Nephrosis	4(0.40%)	0.99(0.27-2.54)	0(0)	0.00(0.00-8.34)	3(0.61%)	1.83(0.38-5.35)	1(0.66%)	0.72(0.02-4.01)	0(0)	0.00(0.00-6.60)
Pregnancy/Childbirth/Puerperium	0(0)	0.00(0.00-784.91)	0(0)	0.00(0.00-5002.86)	0(0)	0.00(0.00-1484.37)	0(0)	0.00(0.00-2800.26)	0(0)	0.00(0.00-23072.08)
Congenital Anomalies	0(0)	0.00(0.00-28.05)	0(0)	0.00(0.00-223.64)	0(0)	0.00(0.00-65.22)	0(0)	0.00(0.00-86.31)	0(0)	0.00(0.00-234.81)
Symptoms,signs and ill-defined conditions	4(0.40%)	2.64(0.72-6.77)	2(0.64%)	11.60#(1.40-41.90)	1(0.20%)	1.63(0.04-9.10)	1(0.66%)	1.88(0.05-10.46)	0(0)	0.00(0.00-18.86)
Accidents and Adverse Effects	6(0.60%)	1.05(0.39-2.29)	1(0.32%)	1.53(0.04-8.54)	1(0.20%)	0.42(0.01-2.36)	2(1.32%)	1.04(0.13-3.75)	2(4.00%)	2.64(0.32-9.53)
Suicide and Self-Inflicted Injury	2(0.20%)	1.83(0.22-6.59)	2(0.64%)	13.80#(1.67-49.85)	0(0)	0.00(0.00-7.50)	0(0)	0.00(0.00-10.93)	0(0)	0.00(0.00-30.43)
Homicide and Legal Intervention	0(0)	0.00(0.00-12.54)	0(0)	0.00(0.00-86.46)	0(0)	0.00(0.00-27.23)	0(0)	0.00(0.00-42.43)	0(0)	0.00(0.00-126.40)
Other Cause of Death	47(4.66%)	1.56#(1.15-2.08)	7(2.24%)	2.54#(1.02-5.22)	18(3.64%)	1.66(0.99-2.63)	17(11.18%)	1.50(0.88-2.41)	5(10.00%)	0.97(0.32-2.27)
