# Supplementary material for: Causes of death after oral cancer diagnosis: a population based study
Source: Front Oncol. 2024 Nov 12;14:1481688. doi: 10.3389/fonc.2024.1481688 (PMC11588711; doi:10.3389/fonc.2024.1481688)
Supplement: Supplementary file 1 [file DataSheet1.zip › Supplementary files/Supplementary Tables/Table S8.xlsx]

## Sheet: SMRs
Supplementary Table 8 Standardized-mortality ratios(SMRs) for each cause of death in oral cancer patients never married
	Timing of Death After Diagnosis
	All years		<1 year		1 to <5 years		5 to <10 years		≥10 years
	No.(%)	SMR(95% CI)	No.(%)	SMR(95% CI)	No.(%)	SMR(95% CI)	No.(%)	SMR(95% CI)	No.(%)	SMR(95% CI)
Cause of Death	3529(100%)	8.03#(7.77-8.30)	1167(100%)	21.66#(20.44-22.94)	1650(100%)	8.97#(8.54-9.41)	533(100%)	3.57#(3.27-3.88)	179(100%)	3.42#(2.94-3.96)
All Malignant Cancers	2701(76.54%)	24.05#(23.16-24.98)	993(85.09%)	68.17#(64.00-72.55)	1311(79.45%)	26.82#(25.39-28.31)	309(57.97%)	8.42#(7.51-9.41)	88(49.16%)	7.25#(5.81-8.93)
Oral Cavity and Pharynx	1484(42.05%)	646.84#(614.35-680.61)	610(52.27%)	2072.12#(1910.92-2243.28)	730(44.24%)	732.71#(680.51-787.84)	118(22.14%)	156.92#(129.89-187.92)	26(14.53%)	103.36#(67.52-151.45)
Other Oral Cavity and Pharynx	118(3.34%)	289.65#(239.76-346.88）	46(3.94%)	775.10#(567.47-1033.88)	60(3.64%)	323.78#(247.08-416.77)	10(1.88%)	80.23#(38.48-147.55)	2(1.12%)	52.51#(6.36-189.68)
Digestive System	124(3.51%)	3.92#(3.26-4.68)	17(1.46%)	4.23#(2.47-6.78)	53(3.21%)	3.87#(2.90-5.06)	37(6.94%)	3.55#(2.50-4.89)	17(9.50%)	4.90#(2.85-7.84)
Respiratory System	256(7.25%)	7.91#(6.97-8.95)	53(4.54%)	11.89#(8.91-15.56)	130(7.88%)	9.01#(7.53-10.70)	55(10.32%)	5.38#(4.05-7.00)	18(10.06%)	5.57#(3.30-8.80)
Bones and Joints	28(0.79%)	123.08#(81.78-177.88)	16(1.37%)	586.47#(335.22-952.39)	12(0.73%)	125.34#(64.76-218.94)	0(0)	0.00(0.00-47.79)	0(0)	0.00(0.00-135.16)
Soft Tissue including Heart	3(0.09%)	3.81(0.79-11.14)	1(0.09%)	10.01(0.25-55.75)	1(0.06%)	2.91(0.07-16.24)	1(0.19%)	3.87(0.10-21.55)	0(0)	0.00(0.00-43.11)
Skin excluding Basal and Squamous	110(3.12%)	43.60#(35.83-52.55)	43(3.68%)	132.36#(95.79-178.29)	50(3.03%)	45.22#(33.57-59.62)	14(2.63%)	17.14#(9.37-28.75)	3(1.68%)	10.88#(2.24-31.81)
Breast/Genital/Urinary/Endocrine System	25(0.71%)	7.73#(5.00-11.41)	4(0.34%)	9.33#(2.54-23.89)	9(0.55%)	4.80#(2.19-9.11)	9(1.69%)	10.27#(4.70-19.49)	3(1.68%)	55.80#(11.51-163.07)
Eye and Orbit/Brain and Other Nervous System	7(0.20%)	17.97#(7.22-37.03)	2(0.17%)	29.44#(3.57-106.35)	2(0.12%)	8.24(1.00-29.78)	3(0.56%)	37.97#(7.83-110.98)	0(0)	0.00(0.00-0.00)
lymph/Blood	16(0.45%)	4.91#(2.81-7.97)	0(0)	0.00(0.00-12.24)	6(0.36%)	3.75#(1.37-8.15)	6(1.13%)	5.28#(1.94-11.50)	4(2.23%)	18.19#(4.96-46.57)
Miscellaneous Malignant Cancer	648(18.36%)	77.11#(71.29-83.28)	247(21.17%)	228.08#(200.52-258.37)	318(19.27%)	87.64#(78.27-97.82)	66(12.38%)	23.93#(18.51-30.44)	17(9.50%)	18.21#(10.61-29.15)
In situ, benign or unknown behavior neoplasm	19(0.54%)	7.62#(4.59-11.90)	4(0.34%)	13.28#(3.62-34.01)	8(0.48%)	7.64#(3.30-15.06)	5(0.94%)	5.90#(1.92-13.77)	2(1.12%)	6.71(0.81-24.24)
Noncancer	809(22.92%)	8.80#(8.21-9.43)	170(14.57%)	13.81#(11.81-16.05)	331(20.06%)	7.62#(6.82-8.49)	219(41.09%)	7.77#(6.77-8.87)	89(49.72%)	11.17#(8.97-13.75)
Infections	66(1.87%)	28.62#(22.14-36.42)	29(2.49%)	51.93#(34.78-74.58)	23(1.39%)	18.40#(11.66-27.61)	13(2.44%)	26.29#(14.00-44.96)	1(0.56%)	345.61#(8.75-1925.61)
Diabetes Mellitus	23(0.65%)	1.54(0.98-2.31)	4(0.34%)	2.17(0.59-5.56)	11(0.67%)	1.75(0.87-3.13)	6(1.13%)	1.19(0.44-2.58)	2(1.12%)	1.13(0.14-4.10)
Alzheimers (ICD-9 and 10 only)	9(0.26%)	0.78(0.36-1.49)	0(0)	0.00(0.00-3.41)	4(0.24%)	0.95(0.26-2.43)	2(0.38%)	0.45(0.05-1.63)	3(1.68%)	1.69(0.35-4.94)
Cardiovascular Disease	262(7.42%)	8.01#(7.07-9.04)	56(4.80%)	12.12#(9.16-15.74)	104(6.30%)	7.01#(5.73-8.49)	62(11.63%)	5.79#(4.44-7.42)	40(22.35%)	15.70#(11.22-21.38)
Cerebrovascular Diseases	44(1.25%)	2.14#(1.55-2.87)	8(0.69%)	3.19#(1.38-6.28)	15(0.91%)	1.77(0.99-2.93)	17(3.19%)	2.40#(1.40-3.84)	4(2.23%)	1.58(0.43-4.05)
Pneumonia and Influenza	34(0.96%)	4.26#(2.95-5.95)	7(0.60%)	7.07#(2.84-14.56)	15(0.91%)	4.48#(2.51-7.39)	8(1.50%)	2.95#(1.27-5.81)	4(2.23%)	4.30#(1.17-11.01)
Chronic Obstructive Pulmonary Disease and Allied Cond	64(1.81%)	2.56#(1.97-3.27)	6(0.51%)	2.07(0.76-4.50)	25(1.52%)	2.40#(1.55-3.54)	24(4.50%)	2.78#(1.78-4.13)	9(5.03%)	2.99#(1.37-5.67)
Stomach and Duodenal Ulcers	5(0.14%)	8.91#(2.89-20.80)	1(0.09%)	14.09(0.36-78.52)	3(0.18%)	12.69#(2.62-37.08)	1(0.19%)	5.32(0.13-29.63)	0(0)	0.00(0.00-56.17)
Chronic Liver Disease and Cirrhosis	29(0.82%)	3.39#(2.27-4.87)	2(0.17%)	1.79(0.22-6.46)	18(1.09%)	4.75#(2.82-7.51)	9(1.69%)	3.26#(1.49-6.19)	0(0)	0.00(0.00-4.17)
Nephritis/Nephrotic Syndrome/Nephrosis	13(0.37%)	1.64(0.87-2.80)	5(0.43%)	5.09#(1.65-11.88)	3(0.18%)	0.90(0.18-2.62)	4(0.75%)	1.49(0.41-3.83)	1(0.56%)	1.08(0.03-5.99)
Pregnancy/Childbirth/Puerperium	0(0)	0.00(0.00-185.68)	0(0)	0.00(0.00-1258.44)	0(0)	0.00(0.00-389.03)	0(0)	0.00(0.00-606.81)	0(0)	0.00(0.00-2685.36)
Congenital Anomalies	2(0.06%)	3.21(0.39-11.60)	0(0)	0.00(0.00-44.39)	1(0.06%)	3.60(0.09-20.07)	0(0)	0.00(0.00-18.50)	1(0.56%)	16.02(0.41-89.25)
Symptoms,signs and ill-defined conditions	23(0.65%)	5.20#(3.30-7.81)	3(0.26%)	5.27#(1.09-15.40)	13(0.79%)	6.85#(3.65-11.72)	6(1.13%)	4.05#(1.48-8.80)	1(0.56%)	2.13(0.05-11.87)
Accidents and Adverse Effects	61(1.73%)	3.23#(2.47-4.14)	11(0.94%)	4.54#(2.26-8.12)	29(1.76%)	3.54#(2.37-5.09)	17(3.19%)	2.74#(1.59-4.38)	4(2.23%)	1.92(0.52-4.92)
Suicide and Self-Inflicted Injury	21(0.60%)	3.39#(2.10-5.18)	7(0.60%)	8.05#(3.24-16.59)	6(0.36%)	2.11(0.77-4.59)	8(1.50%)	4.22#(1.82-8.32)	0(0)	0.00(0.00-6.30)
Homicide and Legal Intervention	3(0.09%)	2.43(0.50-7.10)	0(0)	0.00(0.00-17.64)	3(0.18%)	5.14#(1.06-15.02)	0(0)	0.00(0.00-10.62)	0(0)	0.00(0.00-39.18)
Other Cause of Death	150(4.25%)	2.18#(1.85-2.56)	31(2.66%)	4.36#(2.96-6.18)	58(3.52%)	2.23#(1.69-2.89)	42(7.88%)	1.65#(1.19-2.22)	19(10.61%)	1.89#(1.14-2.96)
