# Supplementary material for: Causes of death after oral cancer diagnosis: a population based study
Source: Front Oncol. 2024 Nov 12;14:1481688. doi: 10.3389/fonc.2024.1481688 (PMC11588711; doi:10.3389/fonc.2024.1481688)
Supplement: Supplementary file 1 [file DataSheet1.zip › Supplementary files/Supplementary Tables/Table S9.xlsx]

## Sheet: SMRs
Supplementary Table 9 Standardized-mortality ratios(SMRs) for each cause of death in oral cancer patients married
	Timing of Death After Diagnosis
	All years		<1 year		1 to <5 years		5 to <10 years		≥10 years
	No.(%)	SMR(95% CI)	No.(%)	SMR(95% CI)	No.(%)	SMR(95% CI)	No.(%)	SMR(95% CI)	No.(%)	SMR(95% CI)
Cause of Death	8153(100%)	3.48#(3.40-3.55)	1939(100%)	8.14#(7.78-8.51)	3901(100%)	4.14#(4.01-4.27)	1677(100%)	2.03#(1.93-2.13)	636(100%)	1.89#(1.75-2.04)
All Malignant Cancers	5925(72.67%)	10.05#(9.80-10.31)	1634(84.27%)	25.34#(24.13-26.60)	3142(80.54%)	12.70#(12.26-13.16)	888(52.95%)	4.41#(4.13-4.71)	261(41.04%)	3.42#(3.02-3.86)
Oral Cavity and Pharynx	3329(40.83%)	300.46#(290.34-310.84)	1085(55.96%)	944.21#(888.85-1002.11)	1748(44.81%)	380.41#(362.78-398.67)	394(23.49%)	102.28#(92.43-112.89)	102(16.04%)	68.76#(56.07-83.47)
Other Oral Cavity and Pharynx	216(2.65%)	113.00#(98.43-129.11)	69(3.56%)	304.98#(237.29-385.97)	100(2.56%)	119.55#(97.27-145.41)	37(2.21%)	58.70#(41.33-80.92)	10(1.57%)	45.75#(21.94-84.13)
Digestive System	241(2.96%)	1.52#(1.33-1.72)	26(1.34%)	1.54#(1.01-2.26)	106(2.72%)	1.60#(1.31-1.94)	75(4.47%)	1.37#(1.08-1.72)	34(5.35%)	1.62#(1.12-2.26)
Respiratory System	533(6.54%)	3.13#(2.87-3.41)	73(3.76%)	3.65#(2.86-4.59)	265(6.79%)	3.60#(3.18-4.06)	151(9.00%)	2.68#(2.27-3.15)	44(6.92%)	2.18#(1.59-2.93)
Bones and Joints	70(0.86%)	61.88#(48.24-78.18)	33(1.70%)	298.64#(205.57-419.40)	27(0.69%)	59.67#(39.32-86.82)	7(0.42%)	17.39#(6.99-35.83)	3(0.47%)	18.09#(3.73-52.88)
Soft Tissue including Heart	11(0.13%)	2.80#(1.40-5.02)	3(0.15%)	7.27#(1.50-21.24)	2(0.05%)	1.22(0.15-4.42)	3(0.18%)	2.21(0.46-6.46)	3(0.47%)	5.80#(1.20-16.95)
Skin excluding Basal and Squamous	231(2.83%)	16.05#(14.05-18.26)	50(2.58%)	32.28#(23.96-42.56)	151(3.87%)	24.91#(21.09-29.21)	23(1.37%)	4.65#(2.95-6.98)	7(1.10%)	3.81#(1.53-7.84)
Breast/Genital/Urinary/Endocrine System	77(0.94%)	4.89#(3.86-6.11)	3(0.15%)	1.53(0.32-4.48)	30(0.77%)	3.70#(2.49-5.28)	35(2.09%)	7.28#(5.07-10.12)	9(1.42%）	10.45#(4.78-19.84)
Eye and Orbit/Brain and Other Nervous System	11(0.13%)	10.82#(5.40-19.36)	3(0.15%)	16.55#(3.41-48.38)	6(0.15%)	8.28#(3.04-18.03)	2(0.12%)	17.96#(2.17-64.87)	0(0)	0.00(0.00-0.00)
lymph/Blood	66(0.81%)	4.64#(3.59-5.91)	6(0.31%)	4.05#(1.49-8.82)	24(0.62%)	4.30#(2.76-6.40)	23(1.37%)	4.11#(2.60-6.16)	13(2.04%)	8.35#(4.44-14.27)
Miscellaneous Malignant Cancer	1356(16.63%)	30.22#(28.64-31.88)	352(18.15%)	72.70#(65.31-80.71)	783(20.07%)	41.95#(39.06-44.99)	175(10.44%)	11.36#(9.74-13.17)	46(7.23%)	7.72#(5.66-10.30)
In situ, benign or unknown behavior neoplasm	27(0.33%)	1.79#(1.18-2.61)	5(0.26%)	3.26#(1.06-7.61)	13(0.33%)	2.13#(1.13-3.64)	6(0.36%)	1.13(0.41-2.46)	3(0.47%)	1.42(0.29-4.16)
Noncancer	2201(27.00%)	4.44#(4.26-4.63)	300(15.47%)	5.44#(4.84-6.09)	746(19.12%)	3.30#(3.07-3.55)	783(46.69%)	4.65#(4.33-4.98)	372(58.49%)	8.07#(7.27-8.94)
Infections	102(1.25%)	6.79#(5.54-8.24)	22(1.13%)	12.19#(7.64-18.45)	32(0.82%)	4.10#(2.81-5.79)	39(2.33%)	7.85#(5.58-10.72）	9(1.42%）	20.14#(9.21-38.23)
Diabetes Mellitus	60(0.74%)	0.80(0.61-1.03)	14(0.72%)	1.83(1.00-3.06)	22(0.56%)	0.73(0.46-1.10)	16(0.95%)	0.60#(0.34-0.98)	8(1.26%)	0.74(0.32-1.46)
Alzheimers (ICD-9 and 10 only)	63(0.77%)	0.88(0.68-1.13)	2(0.10%)	0.35(0.04-1.25)	16(0.41%)	0.62(0.35-1.00)	25(1.49%)	0.92(0.60-1.36)	20(3.14%)	1.59(0.97-2.46)
Cardiovascular Disease	704(8.63%)	4.28#(3.97-4.61)	110(5.67%)	5.58#(4.58-6.72)	251(6.43%)	3.27#(2.87-3.70)	241(14.37%)	4.47#(3.92-5.07)	102(16.04%)	7.30#(5.95-8.86)
Cerebrovascular Diseases	172(2.11%)	1.52#(1.30-1.76)	19(0.98%)	1.65(1.00-2.58)	48(1.23%)	1.07(0.79-1.42)	69(4.11%)	1.72#(1.34-2.18)	36(5.66%)	2.15#(1.51-2.98)
Pneumonia and Influenza	86(1.05%)	1.83#(1.46-2.26)	15(0.77%)	3.03#(1.70-5.00)	24(0.62%)	1.26(0.81-1.87)	28(1.67%)	1.70#(1.13-2.45)	19(2.99%)	2.94#(1.77-4.59)
Chronic Obstructive Pulmonary Disease and Allied Cond	194(2.38%)	1.32#(1.14-1.52)	16(0.83%)	1.07(0.61-1.74)	68(1.74%)	1.13(0.88-1.44)	71(4.23%)	1.37#(1.07-1.73)	39(6.13%)	1.91#(1.36-2.61)
Stomach and Duodenal Ulcers	7(0.09%)	2.35(0.95-4.85)	3(0.15%)	9.60#(1.98-28.06)	2(0.05%)	1.66(0.20-6.00)	2(0.12%)	1.93(0.23-6.96)	0(0)	0.00(0.00-8.81)
Chronic Liver Disease and Cirrhosis	51(0.63%)	1.42#(1.06-1.87)	7(0.36%)	1.82(0.73-3.74)	25(0.64%)	1.64#(1.06-2.42)	15(0.89%)	1.22(0.68-2.01)	4(0.63%)	0.89(0.24-2.27)
Nephritis/Nephrotic Syndrome/Nephrosis	34(0.42%)	0.78(0.54-1.10)	3(0.15%)	0.68(0.14-1.97)	14(0.36%)	0.80(0.44-1.34)	13(0.78%)	0.85(0.45-1.46)	4(0.63%)	0.65(0.18-1.68)
Pregnancy/Childbirth/Puerperium	0(0)	0.00(0.00-114.82)	0(0)	0.00(0.00-703.22)	0(0)	0.00(0.00-222.80)	0(0)	0.00(0.00-409.72)	0(0)	0.00(0.00-2788.22)
Congenital Anomalies	6(0.07%)	2.37(0.87-5.16)	0(0)	0.00(0.00-13.13)	2(0.05%)	1.84(0.22-6.66)	2(0.12%)	2.34(0.28-8.45)	2(0.31%)	6.43(0.78-23.24)
Symptoms,signs and ill-defined conditions	35(0.43%)	1.57#(1.09-2.18)	8(0.41%)	3.39#(1.46-6.68)	14(0.36%)	1.5(0.82-2.52)	8(0.48%)	1.03(0.44-2.02)	5(0.79%)	1.73(0.56-4.03)
Accidents and Adverse Effects	121(1.48%)	1.48#(1.22-1.76)	11(0.57%)	1.31(0.65-2.34)	48(1.23%)	1.42#(1.05-1.89)	41(2.44%)	1.43#(1.03-1.95)	21(3.30%)	1.87#(1.16-2.86)
Suicide and Self-Inflicted Injury	54(0.66%)	2.12#(1.59-2.76)	10(0.52%)	3.43#(1.64-6.30)	24(0.62%)	2.14#(1.37-3.18)	17(1.01%)	2.02#(1.18-3.23)	3(0.47%）	1.02(0.21-2.98)
Homicide and Legal Intervention	3(0.04%)	0.90(0.19-2.64)	0(0)	0.00(0.00-8.42)	2(0.05%)	1.32(0.16-4.77)	1(0.06%)	0.97(0.02-5.40)	0(0)	0.00(0.00-10.86)
Other Cause of Death	509(6.24%)	1.33#(1.21-1.45)	60(3.09%)	1.84#(1.40-2.37)	154(3.95%)	1.10(0.94-1.29)	195(11.63%)	1.35#(1.17-1.55)	100(15.72%)	1.49#(1.21-1.81)
