# Supplementary material for: Causes of death after oral cancer diagnosis: a population based study
Source: Front Oncol. 2024 Nov 12;14:1481688. doi: 10.3389/fonc.2024.1481688 (PMC11588711; doi:10.3389/fonc.2024.1481688)
Supplement: Supplementary file 1 [file DataSheet1.zip › Supplementary files/Supplementary file 1.xlsx]

## Sheet: Expanded COD
Neoplasm Causes of Death	ICD-10 Causes of Death	Recode Value
Head and Neck
Lip	C00	001
Tongue Anterior	C020-C023, C028-C029	002
Gum	C030-C031, C039, C062	003
Floor of Mouth	C040-C041, C048-C049	004
Palate excluding Soft and Uvula	C050	005
Buccal Mucosa	C060, C061	006
Mouth Other	C058-C059, C068-C069	007
Major Salivary Glands	C07, C080-C081, C088-C089	008
Nasopharynx	C110-C113, C118-C119	009
Oropharynx	C01, C024, C051-C052, C090-C091, C098-C099, C100, C102-C104, C108-C109	010
Hypopharynx	C12, C130-C132, C138-C139	011
Pharynx and Oral Cavity Other	C140, C142, C148	012
Nasal Cavity and Paranasal Sinuses	C300, C310, C311	013
Sinus Other	C301, C312-C313, C318-C319	014
Larynx	C101, C320-C323, C328-C329	015
Digestive System
Esophagus	C150-C155, C158-C159	016
Stomach	C160-C166, C168-C169	017
Small Intestine	C170-C173, C178-C179	018
Appendix	C181	019
Colon and Rectum (excluding Appendix)	C180, C182-C189, C19, C20	020
Anus, Anal Canal and Anorectum	C210-C212, C218	021
Liver	C220, C222-C224, C227, C229	022
Intrahepatic Bile Duct	C221	023
Gallbladder	C23	024
Extrahepatic Bile Ducts	C240	025
Ampulla of Vater	C241	026
Biliary Other	C248-C249	027
Pancreas	C250-C254, C257-C259	028
Digestive Other	C260, C268-C269	029
Respiratory Tract and Thorax
Lung and Bronchus	C340-C343, C348-C349	030
Thymus	C37	031
Heart, Mediastinum and Pleura	C380-C384, C388	032
Trachea, and Respiratory Other	C33, C390, C398-C399	033
Bones and Soft Tissue
Bones and Joints	C400-C403, C408-C414, C418-C419	034
Retroperitoneum and Peritoneum	C480-C482, C488	035
Soft Tissue	C470-C476, C478-C479, C490-C496, C498-C499	036
Skin
Melanoma of the Skin	C430-C439	037
Other Non-Epithelial Skin	C440-C449	038
Breast	C500-C506, C508-C509	039
Female Genital System
Vulva	C510-C512, C518-C519	040
Vagina	C52	041
Cervix	C530-C531, C538-C539	042
Corpus	C540-C543, C548-C549, C55	043
Ovary	C56	044
Fallopian Tube	C570	045
Adnexa Other and Genital Female Other	C571-C574, C577-C579	046
Placenta	C58	047
Male Genital System
Penis	C600-C602, C608-C609	048
Prostate	C61	049
Testis	C620-C621, C629	050
Genital Male Other	C630-C632, C637-C639	051
Urinary System
Kidney Parenchyma	C64	052
Kidney Renal Pelvis	C65	053
Ureter	C66	054
Urinary Bladder	C670-C679	055
Urethra	C680	056
Urinary Other	C681, C688-C689	057
Eye and Orbit	C690-C696, C698-C699	058
Central Nervous System
Meninges (Malignant)	C700, C701, C709	059
Brain (Malignant)	C710-C719	060
CNS Other (Malignant)	C720-C725, C728-C729	061
Endocrine System
Intracranial Gland (Malignant)	C751-C753	062
Thyroid	C73	063
Adrenal Gland	C740-C741, C749	064
Parathyroid	C750	065
Endocrine Other	C754-C755, C758-C759	066
HEMATOPOIETIC NEOPLASMS
Hodgkin Lymphomas	C81	067
B-cell Neoplasms
Large B-cell lymphoma	C833-C834, C836-C839	068
Chronic lymphocytic leukemia (CLL)/Small lymphocytic lymphoma	C830, C911	069
Plasma Cell Neoplasms	C900-C902, D472, D477	070
Other B-cell leukemia/lymphomas or Lymphoma, NOS	C820-C822, C827, C829, C831-C832, C850-C851, C857, C859, C880-C883, C887, C889, C912-C914, C919	071
T-cell neoplasms
Mycosis Fungoides/Sezary Syndrome	C840, C841	072
Other T and NK-cell leukemias/lymphomas	C842-C845, C915, C917, C947	073
Precursor Lymphoid Neoplasms
Precursor Lymphoid Neoplasms	C835, C910	074
Acute Myeloid Leukemias
Acute Myeloid Leukemias	C920, C923-C925, C930, C940, C942, C944, C945, D463	075
Other Hematopoietic Neoplasms
Other Leukemias	C922, C927, C929, C932, C937, C939, C943, C950, C952, C957, C959	076
Myelodysplastic Syndromes	D460-D462, D464, D467, D469	077
Myeloproliferative/Myelodysplastic syndromes, including MDS/MPN overlap	C921, C931, C941, C951, D45, D470-D471, D473	078
Miscellaneous Hematopoietic Neoplasms	C960-C963, C967, C969, C97, D479, D760, D763	079
Mesothelioma	C450-C452, C457, C459	080
Kaposi Sarcoma	C460-C463, C467-C469	081
Miscellaneous Neoplasms	C261, C420-C424, C76-C80	082
In situ neoplasms	D00-D09	083
Brain, CNS Other and Intracranial Gland (Benign and Borderline)	D320-D321, D329-D334, D337, D339, D352-D354, D420-D421, D429-D434, D437, D439, D443-D445	084
Benign and Borderline: All Other sites	D100-D319, D34, D350-D351, D355-D361, D367, D369-D419, D440-D442, D446-D449, D480-D489	085

## Sheet: Non-neoplasm
Non-Neoplasm Causes of Death	ICD-10 Code	Recode value
HIV (1987+)*	B20-B24	100
Septicemia	A40-A41	101
Other infectious and Parasitic Diseases*	A00-A08, A15-A33, A35-A39, A42-B19, B25-B99)	102
COVID (2020+ only)	U071	103
Diabetes Mellitus	E10-E14	104
Alzheimer's (ICD-9 and ICD-10 only)	G30	105
Circulatory Disease
Hypertensive disease	I10-I15	106
Ischemic heart disease	I20-I25	107
Pulmonary heart disease and diseases of pulmonary circulation	I26-I28	108
Cerebrovascular diseases	I60-I69	109
Diseases of arteries, arterioles and capillaries	I70-I78	110
Other and unspecified disorders of the circulatory system	I00-I09, I30-I51, I80-I99	111
Pneumonia and Influenza	J09-J18	112
Chronic Obstructive Pulmonary Disease and Allied Conditions	J40-J47	113
Stomach and Duodenal Ulcers	K25-K28	114
Chronic Liver Disease and Cirrhosis	K70, K73-K74	115
Nephritis, Nephrotic Syndrome and Nephrosis	N00-N07, N17-N19, N25-N27	116
Complications of Pregnancy, Childbrith, Puerperium	A34, O00-O95, O98-O99	117
Congenital Anomalies	Q00-Q99	118
Certain Conditions Originating in Perinatal Period	P00-P96	119
Symptoms, Signs and Ill-Defined Conditions	R00-R99	120
Accidents and Adverse Effects	V01-X59, Y85-Y86	121
Suicide and Self-Inflicted Injury	U03, X60-X84, Y870	122
Homicide and Legal Intervention	U01-U02, X85-Y09, Y35, Y871, Y890	123
Complications of medical and surgical care (ICD-10 only, 1999+)	Y40-Y84, Y88	124
Other Cause of Death		200
* For reasons of patient confidentiality, HIV and Other Infectious and Parasitic Diseases are combined into a single category in the SEER incidence data.

## Sheet: Special
Codes Not Indicating Causes of Death*	Recode Value
Alive	000
State DC not available or state DC available but no COD	777
Unknown/missing/invalid COD	999
* These codes are only applicable when representing cause of death in the SEER incidence data.
